# Supplementary material for: The casual relationship between autoimmune diseases and multiple myeloma: a Mendelian randomization study
Source: Clin Exp Med. 2024 Apr 2;24(1):65. doi: 10.1007/s10238-024-01327-x (PMC10987346; doi:10.1007/s10238-024-01327-x)
Supplement: Supplementary file 2 — Supplementary file2 (XLSX 133 kb) [file 10238_2024_1327_MOESM2_ESM.xlsx]

## Sheet: Overview
supplementary Table1	The harmonized data and P-value of age at recruitment of eight autoimmune diseases.
dia.dat.1	The harmonized data and P-value of age at recruitment of type 1 diabetes mellitus before excluding BMI-related SNPs.
dia.dat.2	The harmonized data and P-value of age at recruitment of type 1 diabetes mellitus after excluding BMI-related SNPs.
ra.dat	The harmonized data and P-value of age at recruitment of rheumatoid arthritis.
sle.dat	The harmonized data and P-value of age at recruitment of systemic lupus erythematosus.
pso.dat	The harmonized data and P-value of age at recruitment of psoriasis.
msc.dat	The harmonized data and P-value of age at recruitment of multiple sclerosis.
psc.dat	The harmonized data and P-value of age at recruitment of primary sclerosing cholangitis.
pbc.dat	The harmonized data and P-value of age at recruitment of primary biliary cirrhosis.
jia.dat.1	The harmonized data and P-value of age at recruitment of juvenile idiopathic arthritis before excluding BMI-related SNPs.
jia.dat.2	The harmonized data and P-value of age at recruitment of juvenile idiopathic arthritis after excluding BMI-related SNPs.

## Sheet: dia.dat.1
	SNP	effect_allele.exposure	other_allele.exposure	effect_allele.outcome	other_allele.outcome	beta.exposure	beta.outcome	eaf.exposure	eaf.outcome	remove	palindromic	ambiguous	id.outcome	chr	pos	se.outcome	samplesize.outcome	pval.outcome	outcome	originalname.outcome	outcome.deprecated	mr_keep.outcome	pos.exposure	se.exposure	pval.exposure	samplesize.exposure	chr.exposure	id.exposure	exposure	mr_keep.exposure	pval_origin.exposure	data_source.exposure	action	mr_keep	r2	F	P-value of age at recruitment
1	rs11203203	A	G	A	G	0.149971	7.61e-05	0.3385	0.367509	FALSE	FALSE	FALSE	ieu-b-4957	21	43836186	9.65e-05	372617	0.43	Multiple myeloma || id:ieu-b-4957	Multiple myeloma	Multiple myeloma || ||	TRUE	43836186	0.0189963	2.91e-15	18856	21	ebi-a-GCST005536	|| id:ebi-a-GCST005536	TRUE	reported	igd	2	TRUE	0.0100724	62.327	0.424741
2	rs113010081	C	T	C	T	-0.16405	-0.000174347	0.1056	0.116922	FALSE	FALSE	FALSE	ieu-b-4957	3	46457412	0.000147224	372617	0.24	Multiple myeloma || id:ieu-b-4957	Multiple myeloma	Multiple myeloma || ||	TRUE	46457412	0.0300091	4.59e-08	18856	3	ebi-a-GCST005536	|| id:ebi-a-GCST005536	TRUE	reported	igd	2	TRUE	0.00508368	29.8845	0.765771
3	rs12150079	A	G	A	G	0.114043	-0.000113462	0.3055	0.329352	FALSE	FALSE	FALSE	ieu-b-4957	17	38025417	9.93e-05	372617	0.25	Multiple myeloma || id:ieu-b-4957	Multiple myeloma	Multiple myeloma || ||	TRUE	38025417	0.0200075	1.2e-08	18856	17	ebi-a-GCST005536	|| id:ebi-a-GCST005536	TRUE	reported	igd	2	TRUE	0.00551888	32.4901	0.0612858
4	rs12416116	A	C	A	C	-0.164993	-3.59e-05	0.284	0.259907	FALSE	FALSE	FALSE	ieu-b-4957	10	90051317	0.000106331	372617	0.74	Multiple myeloma || id:ieu-b-4957	Multiple myeloma	Multiple myeloma || ||	TRUE	90035654	0.0209991	3.93e-15	18856	10	ebi-a-GCST005536	|| id:ebi-a-GCST005536	TRUE	reported	igd	2	TRUE	0.0110711	61.7347	0.722868
5	rs12927355	T	C	T	C	-0.192008	7.43e-06	0.3113	0.32252	FALSE	FALSE	FALSE	ieu-b-4957	16	11194771	9.96e-05	372617	0.94	Multiple myeloma || id:ieu-b-4957	Multiple myeloma	Multiple myeloma || ||	TRUE	11194771	0.0200009	7.99e-22	18856	16	ebi-a-GCST005536	|| id:ebi-a-GCST005536	TRUE	reported	igd	2	TRUE	0.015808	92.1594	0.797068
6	rs1456988	T	G	T	G	-0.111005	-5.53e-05	0.6711	0.717326	FALSE	FALSE	FALSE	ieu-b-4957	14	98488007	0.0001036	372617	0.59	Multiple myeloma || id:ieu-b-4957	Multiple myeloma	Multiple myeloma || ||	TRUE	98488007	0.0200008	2.86e-08	18856	14	ebi-a-GCST005536	|| id:ebi-a-GCST005536	TRUE	reported	igd	2	TRUE	0.00543959	30.8028	0.694927
7	rs151233	T	C	T	C	0.171008	-7.71e-05	0.1286	0.13156	FALSE	FALSE	FALSE	ieu-b-4957	16	28506428	0.00013766	372617	0.58	Multiple myeloma || id:ieu-b-4957	Multiple myeloma	Multiple myeloma || ||	TRUE	28506428	0.0260012	4.8e-11	18856	16	ebi-a-GCST005536	|| id:ebi-a-GCST005536	TRUE	reported	igd	2	TRUE	0.00655423	43.256	0.126112
8	rs1574285	T	G	T	G	-0.115024	-0.000153021	0.566	0.59917	FALSE	FALSE	FALSE	ieu-b-4957	9	4283137	9.52e-05	372617	0.11	Multiple myeloma || id:ieu-b-4957	Multiple myeloma	Multiple myeloma || ||	TRUE	4283137	0.0190039	1.42e-09	18856	9	ebi-a-GCST005536	|| id:ebi-a-GCST005536	TRUE	reported	igd	2	TRUE	0.0065	36.6346	0.0373259
9	rs1701704*	G	T	G	T	0.222984	1.09e-05	0.3127	0.342207	FALSE	FALSE	FALSE	ieu-b-4957	12	56412487	9.8e-05	372617	0.91	Multiple myeloma || id:ieu-b-4957	Multiple myeloma	Multiple myeloma || ||	TRUE	56412487	0.0189986	8.25e-32	18856	12	ebi-a-GCST005536	|| id:ebi-a-GCST005536	TRUE	reported	igd	2	TRUE	0.0213723	137.754	0.00757269
10	rs1893217	G	A	G	A	0.192024	-0.000167908	0.1576	0.168595	FALSE	FALSE	FALSE	ieu-b-4957	18	12809340	0.00012429	372617	0.18	Multiple myeloma || id:ieu-b-4957	Multiple myeloma	Multiple myeloma || ||	TRUE	12809340	0.024003	1.24e-15	18856	18	ebi-a-GCST005536	|| id:ebi-a-GCST005536	TRUE	reported	igd	2	TRUE	0.00979074	64	0.460708
11	rs2045258	G	A	G	A	0.116983	-1.83e-05	0.4459	0.453248	FALSE	FALSE	FALSE	ieu-b-4957	6	126674354	9.35e-05	372617	0.85	Multiple myeloma || id:ieu-b-4957	Multiple myeloma	Multiple myeloma || ||	TRUE	126674354	0.0189972	7.37e-10	18856	6	ebi-a-GCST005536	|| id:ebi-a-GCST005536	TRUE	reported	igd	2	TRUE	0.0067624	37.9198	0.655683
12	rs2111485	G	A	G	A	0.164993	-5.86e-05	0.5756	0.607602	FALSE	FALSE	FALSE	ieu-b-4957	2	163110536	9.52e-05	372617	0.54	Multiple myeloma || id:ieu-b-4957	Multiple myeloma	Multiple myeloma || ||	TRUE	163110536	0.0189991	3.81e-18	18856	2	ebi-a-GCST005536	|| id:ebi-a-GCST005536	TRUE	reported	igd	2	TRUE	0.0133002	75.4163	0.0279995
13	rs229533	C	A	C	A	0.106969	-0.000149057	0.4313	0.432211	FALSE	FALSE	FALSE	ieu-b-4957	22	37587111	9.4e-05	372617	0.11	Multiple myeloma || id:ieu-b-4957	Multiple myeloma	Multiple myeloma || ||	TRUE	37587111	0.0189945	1.79e-08	18856	22	ebi-a-GCST005536	|| id:ebi-a-GCST005536	TRUE	reported	igd	2	TRUE	0.00561317	31.7147	0.93077
14	rs2304256	A	C	A	C	-0.139032	1.72e-05	0.266	0.286901	FALSE	FALSE	FALSE	ieu-b-4957	19	10475652	0.000102831	372617	0.87	Multiple myeloma || id:ieu-b-4957	Multiple myeloma	Multiple myeloma || ||	TRUE	10475652	0.0210049	3.61e-11	18856	19	ebi-a-GCST005536	|| id:ebi-a-GCST005536	TRUE	reported	igd	2	TRUE	0.00754809	43.8115	0.310248
15	rs2611215	G	A	G	A	-0.167969	-5.25e-05	0.8193	0.843263	FALSE	FALSE	FALSE	ieu-b-4957	4	166574267	0.000127974	372617	0.68	Multiple myeloma || id:ieu-b-4957	Multiple myeloma	Multiple myeloma || ||	TRUE	166574267	0.0249954	1.82e-11	18856	4	ebi-a-GCST005536	|| id:ebi-a-GCST005536	TRUE	reported	igd	2	TRUE	0.0083539	45.1584	0.859234
16	rs3087243	A	G	A	G	-0.178051	-6.33e-05	0.4112	0.449766	FALSE	FALSE	FALSE	ieu-b-4957	2	204738919	9.36e-05	372617	0.5	Multiple myeloma || id:ieu-b-4957	Multiple myeloma	Multiple myeloma || ||	TRUE	204738919	0.0190054	7.36e-21	18856	2	ebi-a-GCST005536	|| id:ebi-a-GCST005536	TRUE	reported	igd	2	TRUE	0.0153511	87.7677	0.377019
17	rs3184504*	C	T	C	T	-0.266051	5.49e-05	0.5754	0.516393	FALSE	FALSE	FALSE	ieu-b-4957	12	111884608	9.3e-05	372617	0.56	Multiple myeloma || id:ieu-b-4957	Multiple myeloma	Multiple myeloma || ||	TRUE	111884608	0.0190036	1.56e-44	18856	12	ebi-a-GCST005536	|| id:ebi-a-GCST005536	TRUE	reported	igd	2	TRUE	0.0345867	196.001	0.0612421
18	rs34593439	A	G	A	G	-0.246028	0.000149664	0.1048	0.103868	FALSE	FALSE	FALSE	ieu-b-4957	15	79234957	0.000152867	372617	0.33	Multiple myeloma || id:ieu-b-4957	Multiple myeloma	Multiple myeloma || ||	TRUE	79234957	0.0330038	9.02e-14	18856	15	ebi-a-GCST005536	|| id:ebi-a-GCST005536	TRUE	reported	igd	2	TRUE	0.0113574	55.5701	0.398068
19	rs3842727	T	G	T	G	0.686966	8.24e-05	0.678	0.685744	FALSE	FALSE	FALSE	ieu-b-4957	11	2184848	0.000101094	372617	0.42	Multiple myeloma || id:ieu-b-4957	Multiple myeloma	Multiple myeloma || ||	TRUE	2184848	0.0229989	4.89e-196	18856	11	ebi-a-GCST005536	|| id:ebi-a-GCST005536	TRUE	reported	igd	2	TRUE	0.206056	892.188	0.396591
20	rs402072	C	T	C	T	-0.142025	-3.59e-05	0.1473	0.160725	FALSE	FALSE	FALSE	ieu-b-4957	19	47219122	0.000126807	372617	0.780001	Multiple myeloma || id:ieu-b-4957	Multiple myeloma	Multiple myeloma || ||	TRUE	47219122	0.0260045	4.72e-08	18856	19	ebi-a-GCST005536	|| id:ebi-a-GCST005536	TRUE	reported	igd	2	TRUE	0.00506709	29.8286	0.170073
21	rs4820830	T	C	T	C	-0.134968	0.000132608	0.6451	0.605914	FALSE	FALSE	FALSE	ieu-b-4957	22	30531091	9.53e-05	372617	0.16	Multiple myeloma || id:ieu-b-4957	Multiple myeloma	Multiple myeloma || ||	TRUE	30531091	0.0189955	1.2e-12	18856	22	ebi-a-GCST005536	|| id:ebi-a-GCST005536	TRUE	reported	igd	2	TRUE	0.00834113	50.4847	0.0693266
22	rs4849135	G	T	G	T	0.114962	0.000213821	0.7122	0.708932	FALSE	FALSE	FALSE	ieu-b-4957	2	111622435	0.000103004	372617	0.0379997	Multiple myeloma || id:ieu-b-4957	Multiple myeloma	Multiple myeloma || ||	TRUE	111615079	0.0209931	4.35e-08	18856	2	ebi-a-GCST005536	|| id:ebi-a-GCST005536	TRUE	reported	igd	2	TRUE	0.0054179	29.9886	0.848861
23	rs516246	T	C	T	C	0.142947	-9.56e-05	0.468	0.507975	FALSE	FALSE	FALSE	ieu-b-4957	19	49206172	9.29e-05	372617	0.3	Multiple myeloma || id:ieu-b-4957	Multiple myeloma	Multiple myeloma || ||	TRUE	49206172	0.018993	5.22e-14	18856	19	ebi-a-GCST005536	|| id:ebi-a-GCST005536	TRUE	reported	igd	2	TRUE	0.0101751	56.6452	0.520316
24	rs56994090	C	T	C	T	-0.12897	-0.000143123	0.4307	0.415088	FALSE	FALSE	FALSE	ieu-b-4957	14	101306447	9.45e-05	372617	0.13	Multiple myeloma || id:ieu-b-4957	Multiple myeloma	Multiple myeloma || ||	TRUE	101306447	0.0189956	1.13e-11	18856	14	ebi-a-GCST005536	|| id:ebi-a-GCST005536	TRUE	reported	igd	2	TRUE	0.00815687	46.0969	0.306686
25	rs6043409	G	A	G	A	0.126017	-1.63e-05	0.673	0.64896	FALSE	FALSE	FALSE	ieu-b-4957	20	1616206	9.77e-05	372617	0.87	Multiple myeloma || id:ieu-b-4957	Multiple myeloma	Multiple myeloma || ||	TRUE	1616206	0.0200027	2.98e-10	18856	20	ebi-a-GCST005536	|| id:ebi-a-GCST005536	TRUE	reported	igd	2	TRUE	0.00698958	39.69	0.264757
26	rs60918750	T	G	T	G	-0.16299	2.95e-05	0.1366	0.12928	FALSE	FALSE	FALSE	ieu-b-4957	11	2238974	0.000139469	372617	0.83	Multiple myeloma || id:ieu-b-4957	Multiple myeloma	Multiple myeloma || ||	TRUE	2238974	0.0289982	1.9e-08	18856	11	ebi-a-GCST005536	|| id:ebi-a-GCST005536	TRUE	reported	igd	2	TRUE	0.00626635	31.5922	0.923264
27	rs61839660	T	C	T	C	-0.471925	0.000111875	0.07534	0.097894	FALSE	FALSE	FALSE	ieu-b-4957	10	6094697	0.000156603	372617	0.47	Multiple myeloma || id:ieu-b-4957	Multiple myeloma	Multiple myeloma || ||	TRUE	6094697	0.0359943	2.84e-39	18856	10	ebi-a-GCST005536	|| id:ebi-a-GCST005536	TRUE	reported	igd	2	TRUE	0.0310301	171.901	0.923264
28	rs62447205	G	A	G	A	-0.116983	-0.000109614	0.269	0.275243	FALSE	FALSE	FALSE	ieu-b-4957	7	50465830	0.000104178	372617	0.29	Multiple myeloma || id:ieu-b-4957	Multiple myeloma	Multiple myeloma || ||	TRUE	50465830	0.020997	2.53e-08	18856	7	ebi-a-GCST005536	|| id:ebi-a-GCST005536	TRUE	reported	igd	2	TRUE	0.00538202	31.0407	0.702605
29	rs6679677	A	C	A	C	0.635995	3.23e-05	0.1035	0.101061	FALSE	FALSE	FALSE	ieu-b-4957	1	114303808	0.000154218	372617	0.83	Multiple myeloma || id:ieu-b-4957	Multiple myeloma	Multiple myeloma || ||	TRUE	114303808	0.0269998	1.1e-122	18856	1	ebi-a-GCST005536	|| id:ebi-a-GCST005536	TRUE	reported	igd	2	TRUE	0.0750634	554.864	0.0734548
30	rs6691977	C	T	C	T	0.126016	3.27e-05	0.2446	0.202207	FALSE	FALSE	FALSE	ieu-b-4957	1	200814959	0.000115993	372617	0.780001	Multiple myeloma || id:ieu-b-4957	Multiple myeloma	Multiple myeloma || ||	TRUE	200814959	0.0230029	4.3e-08	18856	1	ebi-a-GCST005536	|| id:ebi-a-GCST005536	TRUE	reported	igd	2	TRUE	0.00586833	30.0114	0.239384
31	rs6827756	C	T	C	T	-0.131028	-7.23e-05	0.6123	0.67135	FALSE	FALSE	FALSE	ieu-b-4957	4	123193870	9.9e-05	372617	0.47	Multiple myeloma || id:ieu-b-4957	Multiple myeloma	Multiple myeloma || ||	TRUE	123184411	0.0190041	5.4e-12	18856	4	ebi-a-GCST005536	|| id:ebi-a-GCST005536	TRUE	reported	igd	2	TRUE	0.00815114	47.5372	0.0459981
32	rs7239671	G	A	G	A	0.120978	-2.84e-05	0.476	0.475244	FALSE	FALSE	FALSE	ieu-b-4957	18	67523260	9.32e-05	372617	0.760001	Multiple myeloma || id:ieu-b-4957	Multiple myeloma	Multiple myeloma || ||	TRUE	67523260	0.0179967	1.79e-11	18856	18	ebi-a-GCST005536	|| id:ebi-a-GCST005536	TRUE	reported	igd	2	TRUE	0.00730098	45.1884	0.275455
33	rs72727394	T	C	T	C	0.138021	-0.000158936	0.193	0.201764	FALSE	FALSE	FALSE	ieu-b-4957	15	38847022	0.000116268	372617	0.17	Multiple myeloma || id:ieu-b-4957	Multiple myeloma	Multiple myeloma || ||	TRUE	38847022	0.0220034	3.55e-10	18856	15	ebi-a-GCST005536	|| id:ebi-a-GCST005536	TRUE	reported	igd	2	TRUE	0.00593405	39.3469	0.762004
34	rs72928038	A	G	A	G	0.179985	1.63e-05	0.153	0.179438	FALSE	FALSE	FALSE	ieu-b-4957	6	90976768	0.000121177	372617	0.89	Multiple myeloma || id:ieu-b-4957	Multiple myeloma	Multiple myeloma || ||	TRUE	90976768	0.0239981	6.38e-14	18856	6	ebi-a-GCST005536	|| id:ebi-a-GCST005536	TRUE	reported	igd	2	TRUE	0.0083961	56.2495	0.985344
35	rs7893467	T	G	T	G	-0.195978	-0.000214421	0.9084	0.927467	FALSE	FALSE	FALSE	ieu-b-4957	10	6079035	0.000179328	372617	0.23	Multiple myeloma || id:ieu-b-4957	Multiple myeloma	Multiple myeloma || ||	TRUE	6079035	0.0339962	8.18e-09	18856	10	ebi-a-GCST005536	|| id:ebi-a-GCST005536	TRUE	reported	igd	2	TRUE	0.00639171	33.2318	0.31755
36	rs8056814	A	G	A	G	0.27801	0.000409716	0.09586	0.08404	FALSE	FALSE	FALSE	ieu-b-4957	16	75252327	0.000168375	372617	0.015	Multiple myeloma || id:ieu-b-4957	Multiple myeloma	Multiple myeloma || ||	TRUE	75252327	0.0310012	3.03e-19	18856	16	ebi-a-GCST005536	|| id:ebi-a-GCST005536	TRUE	reported	igd	2	TRUE	0.0133975	80.42	0.342643
37	rs9585056	T	C	T	C	-0.116004	9.81e-05	0.7361	0.751783	FALSE	FALSE	FALSE	ieu-b-4957	13	100081766	0.000107656	372617	0.36	Multiple myeloma || id:ieu-b-4957	Multiple myeloma	Multiple myeloma || ||	TRUE	100081766	0.0210007	3.32e-08	18856	13	ebi-a-GCST005536	|| id:ebi-a-GCST005536	TRUE	reported	igd	2	TRUE	0.0052282	30.5125	0.586422
	*:SNP is significantly associated with BMI

## Sheet: dia.dat.2
	SNP	effect_allele.exposure	other_allele.exposure	effect_allele.outcome	other_allele.outcome	beta.exposure	beta.outcome	eaf.exposure	eaf.outcome	remove	palindromic	ambiguous	id.outcome	chr	pos	se.outcome	samplesize.outcome	pval.outcome	outcome	originalname.outcome	outcome.deprecated	mr_keep.outcome	pos.exposure	se.exposure	pval.exposure	samplesize.exposure	chr.exposure	id.exposure	exposure	mr_keep.exposure	pval_origin.exposure	data_source.exposure	action	mr_keep	r2	F	P-value of age at recruitment
1	rs11203203	A	G	A	G	0.149971	7.61e-05	0.3385	0.367509	FALSE	FALSE	FALSE	ieu-b-4957	21	43836186	9.65e-05	372617	0.43	Multiple myeloma || id:ieu-b-4957	Multiple myeloma	Multiple myeloma || ||	TRUE	43836186	0.0189963	2.91e-15	18856	21	ebi-a-GCST005536	|| id:ebi-a-GCST005536	TRUE	reported	igd	2	TRUE	0.0100724	62.327	0.424741
2	rs113010081	C	T	C	T	-0.16405	-0.000174347	0.1056	0.116922	FALSE	FALSE	FALSE	ieu-b-4957	3	46457412	0.000147224	372617	0.24	Multiple myeloma || id:ieu-b-4957	Multiple myeloma	Multiple myeloma || ||	TRUE	46457412	0.0300091	4.59e-08	18856	3	ebi-a-GCST005536	|| id:ebi-a-GCST005536	TRUE	reported	igd	2	TRUE	0.00508368	29.8845	0.765771
3	rs12150079	A	G	A	G	0.114043	-0.000113462	0.3055	0.329352	FALSE	FALSE	FALSE	ieu-b-4957	17	38025417	9.93e-05	372617	0.25	Multiple myeloma || id:ieu-b-4957	Multiple myeloma	Multiple myeloma || ||	TRUE	38025417	0.0200075	1.2e-08	18856	17	ebi-a-GCST005536	|| id:ebi-a-GCST005536	TRUE	reported	igd	2	TRUE	0.00551888	32.4901	0.0612858
4	rs12416116	A	C	A	C	-0.164993	-3.59e-05	0.284	0.259907	FALSE	FALSE	FALSE	ieu-b-4957	10	90051317	0.000106331	372617	0.74	Multiple myeloma || id:ieu-b-4957	Multiple myeloma	Multiple myeloma || ||	TRUE	90035654	0.0209991	3.93e-15	18856	10	ebi-a-GCST005536	|| id:ebi-a-GCST005536	TRUE	reported	igd	2	TRUE	0.0110711	61.7347	0.722868
5	rs12927355	T	C	T	C	-0.192008	7.43e-06	0.3113	0.32252	FALSE	FALSE	FALSE	ieu-b-4957	16	11194771	9.96e-05	372617	0.94	Multiple myeloma || id:ieu-b-4957	Multiple myeloma	Multiple myeloma || ||	TRUE	11194771	0.0200009	7.99e-22	18856	16	ebi-a-GCST005536	|| id:ebi-a-GCST005536	TRUE	reported	igd	2	TRUE	0.015808	92.1594	0.797068
6	rs1456988	T	G	T	G	-0.111005	-5.53e-05	0.6711	0.717326	FALSE	FALSE	FALSE	ieu-b-4957	14	98488007	0.0001036	372617	0.59	Multiple myeloma || id:ieu-b-4957	Multiple myeloma	Multiple myeloma || ||	TRUE	98488007	0.0200008	2.86e-08	18856	14	ebi-a-GCST005536	|| id:ebi-a-GCST005536	TRUE	reported	igd	2	TRUE	0.00543959	30.8028	0.694927
7	rs151233	T	C	T	C	0.171008	-7.71e-05	0.1286	0.13156	FALSE	FALSE	FALSE	ieu-b-4957	16	28506428	0.00013766	372617	0.58	Multiple myeloma || id:ieu-b-4957	Multiple myeloma	Multiple myeloma || ||	TRUE	28506428	0.0260012	4.8e-11	18856	16	ebi-a-GCST005536	|| id:ebi-a-GCST005536	TRUE	reported	igd	2	TRUE	0.00655423	43.256	0.126112
8	rs1574285	T	G	T	G	-0.115024	-0.000153021	0.566	0.59917	FALSE	FALSE	FALSE	ieu-b-4957	9	4283137	9.52e-05	372617	0.11	Multiple myeloma || id:ieu-b-4957	Multiple myeloma	Multiple myeloma || ||	TRUE	4283137	0.0190039	1.42e-09	18856	9	ebi-a-GCST005536	|| id:ebi-a-GCST005536	TRUE	reported	igd	2	TRUE	0.0065	36.6346	0.0373259
10	rs1893217	G	A	G	A	0.192024	-0.000167908	0.1576	0.168595	FALSE	FALSE	FALSE	ieu-b-4957	18	12809340	0.00012429	372617	0.18	Multiple myeloma || id:ieu-b-4957	Multiple myeloma	Multiple myeloma || ||	TRUE	12809340	0.024003	1.24e-15	18856	18	ebi-a-GCST005536	|| id:ebi-a-GCST005536	TRUE	reported	igd	2	TRUE	0.00979074	64	0.460708
11	rs2045258	G	A	G	A	0.116983	-1.83e-05	0.4459	0.453248	FALSE	FALSE	FALSE	ieu-b-4957	6	126674354	9.35e-05	372617	0.85	Multiple myeloma || id:ieu-b-4957	Multiple myeloma	Multiple myeloma || ||	TRUE	126674354	0.0189972	7.37e-10	18856	6	ebi-a-GCST005536	|| id:ebi-a-GCST005536	TRUE	reported	igd	2	TRUE	0.0067624	37.9198	0.655683
12	rs2111485	G	A	G	A	0.164993	-5.86e-05	0.5756	0.607602	FALSE	FALSE	FALSE	ieu-b-4957	2	163110536	9.52e-05	372617	0.54	Multiple myeloma || id:ieu-b-4957	Multiple myeloma	Multiple myeloma || ||	TRUE	163110536	0.0189991	3.81e-18	18856	2	ebi-a-GCST005536	|| id:ebi-a-GCST005536	TRUE	reported	igd	2	TRUE	0.0133002	75.4163	0.0279995
13	rs229533	C	A	C	A	0.106969	-0.000149057	0.4313	0.432211	FALSE	FALSE	FALSE	ieu-b-4957	22	37587111	9.4e-05	372617	0.11	Multiple myeloma || id:ieu-b-4957	Multiple myeloma	Multiple myeloma || ||	TRUE	37587111	0.0189945	1.79e-08	18856	22	ebi-a-GCST005536	|| id:ebi-a-GCST005536	TRUE	reported	igd	2	TRUE	0.00561317	31.7147	0.93077
14	rs2304256	A	C	A	C	-0.139032	1.72e-05	0.266	0.286901	FALSE	FALSE	FALSE	ieu-b-4957	19	10475652	0.000102831	372617	0.87	Multiple myeloma || id:ieu-b-4957	Multiple myeloma	Multiple myeloma || ||	TRUE	10475652	0.0210049	3.61e-11	18856	19	ebi-a-GCST005536	|| id:ebi-a-GCST005536	TRUE	reported	igd	2	TRUE	0.00754809	43.8115	0.310248
15	rs2611215	G	A	G	A	-0.167969	-5.25e-05	0.8193	0.843263	FALSE	FALSE	FALSE	ieu-b-4957	4	166574267	0.000127974	372617	0.68	Multiple myeloma || id:ieu-b-4957	Multiple myeloma	Multiple myeloma || ||	TRUE	166574267	0.0249954	1.82e-11	18856	4	ebi-a-GCST005536	|| id:ebi-a-GCST005536	TRUE	reported	igd	2	TRUE	0.0083539	45.1584	0.859234
16	rs3087243	A	G	A	G	-0.178051	-6.33e-05	0.4112	0.449766	FALSE	FALSE	FALSE	ieu-b-4957	2	204738919	9.36e-05	372617	0.5	Multiple myeloma || id:ieu-b-4957	Multiple myeloma	Multiple myeloma || ||	TRUE	204738919	0.0190054	7.36e-21	18856	2	ebi-a-GCST005536	|| id:ebi-a-GCST005536	TRUE	reported	igd	2	TRUE	0.0153511	87.7677	0.377019
18	rs34593439	A	G	A	G	-0.246028	0.000149664	0.1048	0.103868	FALSE	FALSE	FALSE	ieu-b-4957	15	79234957	0.000152867	372617	0.33	Multiple myeloma || id:ieu-b-4957	Multiple myeloma	Multiple myeloma || ||	TRUE	79234957	0.0330038	9.02e-14	18856	15	ebi-a-GCST005536	|| id:ebi-a-GCST005536	TRUE	reported	igd	2	TRUE	0.0113574	55.5701	0.398068
19	rs3842727	T	G	T	G	0.686966	8.24e-05	0.678	0.685744	FALSE	FALSE	FALSE	ieu-b-4957	11	2184848	0.000101094	372617	0.42	Multiple myeloma || id:ieu-b-4957	Multiple myeloma	Multiple myeloma || ||	TRUE	2184848	0.0229989	4.89e-196	18856	11	ebi-a-GCST005536	|| id:ebi-a-GCST005536	TRUE	reported	igd	2	TRUE	0.206056	892.188	0.396591
20	rs402072	C	T	C	T	-0.142025	-3.59e-05	0.1473	0.160725	FALSE	FALSE	FALSE	ieu-b-4957	19	47219122	0.000126807	372617	0.780001	Multiple myeloma || id:ieu-b-4957	Multiple myeloma	Multiple myeloma || ||	TRUE	47219122	0.0260045	4.72e-08	18856	19	ebi-a-GCST005536	|| id:ebi-a-GCST005536	TRUE	reported	igd	2	TRUE	0.00506709	29.8286	0.170073
21	rs4820830	T	C	T	C	-0.134968	0.000132608	0.6451	0.605914	FALSE	FALSE	FALSE	ieu-b-4957	22	30531091	9.53e-05	372617	0.16	Multiple myeloma || id:ieu-b-4957	Multiple myeloma	Multiple myeloma || ||	TRUE	30531091	0.0189955	1.2e-12	18856	22	ebi-a-GCST005536	|| id:ebi-a-GCST005536	TRUE	reported	igd	2	TRUE	0.00834113	50.4847	0.0693266
22	rs4849135	G	T	G	T	0.114962	0.000213821	0.7122	0.708932	FALSE	FALSE	FALSE	ieu-b-4957	2	111622435	0.000103004	372617	0.0379997	Multiple myeloma || id:ieu-b-4957	Multiple myeloma	Multiple myeloma || ||	TRUE	111615079	0.0209931	4.35e-08	18856	2	ebi-a-GCST005536	|| id:ebi-a-GCST005536	TRUE	reported	igd	2	TRUE	0.0054179	29.9886	0.848861
23	rs516246	T	C	T	C	0.142947	-9.56e-05	0.468	0.507975	FALSE	FALSE	FALSE	ieu-b-4957	19	49206172	9.29e-05	372617	0.3	Multiple myeloma || id:ieu-b-4957	Multiple myeloma	Multiple myeloma || ||	TRUE	49206172	0.018993	5.22e-14	18856	19	ebi-a-GCST005536	|| id:ebi-a-GCST005536	TRUE	reported	igd	2	TRUE	0.0101751	56.6452	0.520316
24	rs56994090	C	T	C	T	-0.12897	-0.000143123	0.4307	0.415088	FALSE	FALSE	FALSE	ieu-b-4957	14	101306447	9.45e-05	372617	0.13	Multiple myeloma || id:ieu-b-4957	Multiple myeloma	Multiple myeloma || ||	TRUE	101306447	0.0189956	1.13e-11	18856	14	ebi-a-GCST005536	|| id:ebi-a-GCST005536	TRUE	reported	igd	2	TRUE	0.00815687	46.0969	0.306686
25	rs6043409	G	A	G	A	0.126017	-1.63e-05	0.673	0.64896	FALSE	FALSE	FALSE	ieu-b-4957	20	1616206	9.77e-05	372617	0.87	Multiple myeloma || id:ieu-b-4957	Multiple myeloma	Multiple myeloma || ||	TRUE	1616206	0.0200027	2.98e-10	18856	20	ebi-a-GCST005536	|| id:ebi-a-GCST005536	TRUE	reported	igd	2	TRUE	0.00698958	39.69	0.264757
26	rs60918750	T	G	T	G	-0.16299	2.95e-05	0.1366	0.12928	FALSE	FALSE	FALSE	ieu-b-4957	11	2238974	0.000139469	372617	0.83	Multiple myeloma || id:ieu-b-4957	Multiple myeloma	Multiple myeloma || ||	TRUE	2238974	0.0289982	1.9e-08	18856	11	ebi-a-GCST005536	|| id:ebi-a-GCST005536	TRUE	reported	igd	2	TRUE	0.00626635	31.5922	0.923264
27	rs61839660	T	C	T	C	-0.471925	0.000111875	0.07534	0.097894	FALSE	FALSE	FALSE	ieu-b-4957	10	6094697	0.000156603	372617	0.47	Multiple myeloma || id:ieu-b-4957	Multiple myeloma	Multiple myeloma || ||	TRUE	6094697	0.0359943	2.84e-39	18856	10	ebi-a-GCST005536	|| id:ebi-a-GCST005536	TRUE	reported	igd	2	TRUE	0.0310301	171.901	0.923264
28	rs62447205	G	A	G	A	-0.116983	-0.000109614	0.269	0.275243	FALSE	FALSE	FALSE	ieu-b-4957	7	50465830	0.000104178	372617	0.29	Multiple myeloma || id:ieu-b-4957	Multiple myeloma	Multiple myeloma || ||	TRUE	50465830	0.020997	2.53e-08	18856	7	ebi-a-GCST005536	|| id:ebi-a-GCST005536	TRUE	reported	igd	2	TRUE	0.00538202	31.0407	0.702605
29	rs6679677	A	C	A	C	0.635995	3.23e-05	0.1035	0.101061	FALSE	FALSE	FALSE	ieu-b-4957	1	114303808	0.000154218	372617	0.83	Multiple myeloma || id:ieu-b-4957	Multiple myeloma	Multiple myeloma || ||	TRUE	114303808	0.0269998	1.1e-122	18856	1	ebi-a-GCST005536	|| id:ebi-a-GCST005536	TRUE	reported	igd	2	TRUE	0.0750634	554.864	0.0734548
30	rs6691977	C	T	C	T	0.126016	3.27e-05	0.2446	0.202207	FALSE	FALSE	FALSE	ieu-b-4957	1	200814959	0.000115993	372617	0.780001	Multiple myeloma || id:ieu-b-4957	Multiple myeloma	Multiple myeloma || ||	TRUE	200814959	0.0230029	4.3e-08	18856	1	ebi-a-GCST005536	|| id:ebi-a-GCST005536	TRUE	reported	igd	2	TRUE	0.00586833	30.0114	0.239384
31	rs6827756	C	T	C	T	-0.131028	-7.23e-05	0.6123	0.67135	FALSE	FALSE	FALSE	ieu-b-4957	4	123193870	9.9e-05	372617	0.47	Multiple myeloma || id:ieu-b-4957	Multiple myeloma	Multiple myeloma || ||	TRUE	123184411	0.0190041	5.4e-12	18856	4	ebi-a-GCST005536	|| id:ebi-a-GCST005536	TRUE	reported	igd	2	TRUE	0.00815114	47.5372	0.0459981
32	rs7239671	G	A	G	A	0.120978	-2.84e-05	0.476	0.475244	FALSE	FALSE	FALSE	ieu-b-4957	18	67523260	9.32e-05	372617	0.760001	Multiple myeloma || id:ieu-b-4957	Multiple myeloma	Multiple myeloma || ||	TRUE	67523260	0.0179967	1.79e-11	18856	18	ebi-a-GCST005536	|| id:ebi-a-GCST005536	TRUE	reported	igd	2	TRUE	0.00730098	45.1884	0.275455
33	rs72727394	T	C	T	C	0.138021	-0.000158936	0.193	0.201764	FALSE	FALSE	FALSE	ieu-b-4957	15	38847022	0.000116268	372617	0.17	Multiple myeloma || id:ieu-b-4957	Multiple myeloma	Multiple myeloma || ||	TRUE	38847022	0.0220034	3.55e-10	18856	15	ebi-a-GCST005536	|| id:ebi-a-GCST005536	TRUE	reported	igd	2	TRUE	0.00593405	39.3469	0.762004
34	rs72928038	A	G	A	G	0.179985	1.63e-05	0.153	0.179438	FALSE	FALSE	FALSE	ieu-b-4957	6	90976768	0.000121177	372617	0.89	Multiple myeloma || id:ieu-b-4957	Multiple myeloma	Multiple myeloma || ||	TRUE	90976768	0.0239981	6.38e-14	18856	6	ebi-a-GCST005536	|| id:ebi-a-GCST005536	TRUE	reported	igd	2	TRUE	0.0083961	56.2495	0.985344
35	rs7893467	T	G	T	G	-0.195978	-0.000214421	0.9084	0.927467	FALSE	FALSE	FALSE	ieu-b-4957	10	6079035	0.000179328	372617	0.23	Multiple myeloma || id:ieu-b-4957	Multiple myeloma	Multiple myeloma || ||	TRUE	6079035	0.0339962	8.18e-09	18856	10	ebi-a-GCST005536	|| id:ebi-a-GCST005536	TRUE	reported	igd	2	TRUE	0.00639171	33.2318	0.31755
36	rs8056814	A	G	A	G	0.27801	0.000409716	0.09586	0.08404	FALSE	FALSE	FALSE	ieu-b-4957	16	75252327	0.000168375	372617	0.015	Multiple myeloma || id:ieu-b-4957	Multiple myeloma	Multiple myeloma || ||	TRUE	75252327	0.0310012	3.03e-19	18856	16	ebi-a-GCST005536	|| id:ebi-a-GCST005536	TRUE	reported	igd	2	TRUE	0.0133975	80.42	0.342643
37	rs9585056	T	C	T	C	-0.116004	9.81e-05	0.7361	0.751783	FALSE	FALSE	FALSE	ieu-b-4957	13	100081766	0.000107656	372617	0.36	Multiple myeloma || id:ieu-b-4957	Multiple myeloma	Multiple myeloma || ||	TRUE	100081766	0.0210007	3.32e-08	18856	13	ebi-a-GCST005536	|| id:ebi-a-GCST005536	TRUE	reported	igd	2	TRUE	0.0052282	30.5125	0.586422

## Sheet: ra.dat
	SNP	effect_allele.exposure	other_allele.exposure	effect_allele.outcome	other_allele.outcome	beta.exposure	beta.outcome	eaf.exposure	eaf.outcome	remove	palindromic	ambiguous	id.outcome	chr	pos	se.outcome	samplesize.outcome	pval.outcome	outcome	originalname.outcome	outcome.deprecated	mr_keep.outcome	pos.exposure	chr.exposure	pval.exposure	se.exposure	samplesize.exposure	id.exposure	exposure	mr_keep.exposure	pval_origin.exposure	data_source.exposure	action	mr_keep	r2	F	P-value of age at recruitment
1	rs11217044	C	T	C	T	-0.13228	-0.000130788	0.20771	0.208105	FALSE	FALSE	FALSE	ieu-b-4957	11	118696022	0.000114805	372617	0.25	Multiple myeloma || id:ieu-b-4957	Multiple myeloma	Multiple myeloma || ||	TRUE	118696022	11	3.62e-15	0.01681	NA	bbj-a-74	|| id:bbj-a-74	TRUE	reported	igd	2	TRUE	0.00575917	61.9231	0.595127
2	rs114355928	T	G	T	G	1.15824	-0.000173137	0.02104	0.028551	FALSE	FALSE	FALSE	ieu-b-4957	6	32265881	0.000279781	372617	0.54	Multiple myeloma || id:ieu-b-4957	Multiple myeloma	Multiple myeloma || ||	TRUE	32265881	6	1.99e-146	0.04495	NA	bbj-a-74	|| id:bbj-a-74	TRUE	reported	igd	2	TRUE	0.0552634	663.954	0.712471
3	rs114684640	T	C	T	C	-0.32168	-0.000115116	0.04588	0.048136	FALSE	FALSE	FALSE	ieu-b-4957	6	31469468	0.000217508	372617	0.6	Multiple myeloma || id:ieu-b-4957	Multiple myeloma	Multiple myeloma || ||	TRUE	31469468	6	6.71e-15	0.04129	NA	bbj-a-74	|| id:bbj-a-74	TRUE	reported	igd	2	TRUE	0.00905951	60.6958	0.033368
4	rs11574914	A	G	A	G	0.11443	9.66e-05	0.25806	0.342572	FALSE	FALSE	FALSE	ieu-b-4957	9	34710338	9.8e-05	372617	0.32	Multiple myeloma || id:ieu-b-4957	Multiple myeloma	Multiple myeloma || ||	TRUE	34710338	9	2.08e-13	0.01558	NA	bbj-a-74	|| id:bbj-a-74	TRUE	reported	igd	2	TRUE	0.00501417	53.9442	0.453551
5	rs11889341	T	C	T	C	0.13431	-1.75e-05	0.2483	0.224512	FALSE	FALSE	FALSE	ieu-b-4957	2	191943742	0.000111702	372617	0.88	Multiple myeloma || id:ieu-b-4957	Multiple myeloma	Multiple myeloma || ||	TRUE	191943742	2	6.67e-19	0.01512	NA	bbj-a-74	|| id:bbj-a-74	TRUE	reported	igd	2	TRUE	0.00673392	78.9066	0.435988
6	rs11933540	C	T	C	T	0.14086	-7.9e-05	0.31101	0.311792	FALSE	FALSE	FALSE	ieu-b-4957	4	26120001	0.000100539	372617	0.43	Multiple myeloma || id:ieu-b-4957	Multiple myeloma	Multiple myeloma || ||	TRUE	26120001	4	8.82e-17	0.01693	NA	bbj-a-74	|| id:bbj-a-74	TRUE	reported	igd	2	TRUE	0.0085034	69.2248	0.981737
7	rs12196992	C	G	C	G	-0.11274	1.65e-05	0.14881	0.178462	FALSE	TRUE	FALSE	ieu-b-4957	6	33862168	0.000123037	372617	0.89	Multiple myeloma || id:ieu-b-4957	Multiple myeloma	Multiple myeloma || ||	TRUE	33862168	6	3.39e-08	0.02042	NA	bbj-a-74	|| id:bbj-a-74	TRUE	reported	igd	2	TRUE	0.00321992	30.4821	0.0265858
8	rs12206125	A	G	A	G	-0.77537	3.26e-05	0.19109	0.179066	FALSE	FALSE	FALSE	ieu-b-4957	6	32575605	0.000124955	372617	0.79	Multiple myeloma || id:ieu-b-4957	Multiple myeloma	Multiple myeloma || ||	TRUE	32575605	6	8.89e-135	0.03139	NA	bbj-a-74	|| id:bbj-a-74	TRUE	reported	igd	2	TRUE	0.18586	610.148	0.522878
9	rs12525722	G	A	G	A	0.21713	0.000124974	0.1898	0.146459	FALSE	FALSE	FALSE	ieu-b-4957	6	32358163	0.000131553	372617	0.34	Multiple myeloma || id:ieu-b-4957	Multiple myeloma	Multiple myeloma || ||	TRUE	32358163	6	4.24e-38	0.01682	NA	bbj-a-74	|| id:bbj-a-74	TRUE	reported	igd	2	TRUE	0.0144997	166.643	0.210306
10	rs13142500	C	T	C	T	0.09547	3.66e-05	0.48982	0.46087	FALSE	FALSE	FALSE	ieu-b-4957	4	10727357	9.48e-05	372617	0.7	Multiple myeloma || id:ieu-b-4957	Multiple myeloma	Multiple myeloma || ||	TRUE	10727357	4	5e-09	0.01632	NA	bbj-a-74	|| id:bbj-a-74	TRUE	reported	igd	2	TRUE	0.00455537	34.2211	0.210306
11	rs13330176	A	T	A	T	0.11094	-0.00011567	0.30002	0.237596	FALSE	TRUE	FALSE	ieu-b-4957	16	86019087	0.000110231	372617	0.29	Multiple myeloma || id:ieu-b-4957	Multiple myeloma	Multiple myeloma || ||	TRUE	86019087	16	1.55e-11	0.01645	NA	bbj-a-74	|| id:bbj-a-74	TRUE	reported	igd	2	TRUE	0.00516942	45.4825	0.995023
12	rs141874749	A	C	A	C	-0.37842	-0.000222459	0.0385	0.024574	FALSE	FALSE	FALSE	ieu-b-4957	6	31452134	0.00030008	372617	0.46	Multiple myeloma || id:ieu-b-4957	Multiple myeloma	Multiple myeloma || ||	TRUE	31452134	6	1.29e-19	0.04176	NA	bbj-a-74	|| id:bbj-a-74	TRUE	reported	igd	2	TRUE	0.010602	82.1159	0.462437
13	rs1571878	T	C	T	C	-0.1533	-0.00021733	0.54667	0.562183	FALSE	FALSE	FALSE	ieu-b-4957	6	167540842	9.39e-05	372617	0.021	Multiple myeloma || id:ieu-b-4957	Multiple myeloma	Multiple myeloma || ||	TRUE	167540842	6	6.13e-30	0.01349	NA	bbj-a-74	|| id:bbj-a-74	TRUE	reported	igd	2	TRUE	0.0116481	129.14	0.192799
14	rs168962	G	C	G	C	-0.08535	-0.000119466	0.27264	0.243345	FALSE	TRUE	FALSE	ieu-b-4957	14	69282711	0.000108758	372617	0.27	Multiple myeloma || id:ieu-b-4957	Multiple myeloma	Multiple myeloma || ||	TRUE	69282711	14	1.72e-08	0.01513	NA	bbj-a-74	|| id:bbj-a-74	TRUE	reported	igd	2	TRUE	0.00288919	31.8221	0.0500737
15	rs1704999	G	A	G	A	0.26551	-8.22e-05	0.13352	0.163281	FALSE	FALSE	FALSE	ieu-b-4957	6	33209573	0.000126326	372617	0.52	Multiple myeloma || id:ieu-b-4957	Multiple myeloma	Multiple myeloma || ||	TRUE	33209573	6	7.49e-43	0.01935	NA	bbj-a-74	|| id:bbj-a-74	TRUE	reported	igd	2	TRUE	0.0163116	188.278	0.396705
16	rs1858037	A	T	A	T	-0.11198	-4.51e-05	0.48664	0.335895	FALSE	TRUE	TRUE	ieu-b-4957	2	65598300	9.85e-05	372617	0.649999	Multiple myeloma || id:ieu-b-4957	Multiple myeloma	Multiple myeloma || ||	TRUE	65598300	2	1.16e-14	0.0145	NA	bbj-a-74	|| id:bbj-a-74	TRUE	reported	igd	2	FALSE	0.00626528	59.641	0.726268
17	rs187786174	A	G	A	G	-0.11949	0.000112466	0.33225	0.355105	FALSE	FALSE	FALSE	ieu-b-4957	1	2525665	9.71e-05	372617	0.25	Multiple myeloma || id:ieu-b-4957	Multiple myeloma	Multiple myeloma || ||	TRUE	2523811	1	3.3e-14	0.01575	NA	bbj-a-74	|| id:bbj-a-74	TRUE	reported	igd	2	TRUE	0.00633537	57.5575	0.454367
18	rs1893592	C	A	C	A	-0.10571	-4.57e-06	0.27436	0.297175	FALSE	FALSE	FALSE	ieu-b-4957	21	43855067	0.000102107	372617	0.96	Multiple myeloma || id:ieu-b-4957	Multiple myeloma	Multiple myeloma || ||	TRUE	43855067	21	3.74e-12	0.01522	NA	bbj-a-74	|| id:bbj-a-74	TRUE	reported	igd	2	TRUE	0.00444943	48.2395	0.344977
19	rs1953126	C	T	C	T	-0.08347	9.66e-06	0.65884	0.647577	FALSE	FALSE	FALSE	ieu-b-4957	9	123640500	9.73e-05	372617	0.92	Multiple myeloma || id:ieu-b-4957	Multiple myeloma	Multiple myeloma || ||	TRUE	123640500	9	9.99e-10	0.01366	NA	bbj-a-74	|| id:bbj-a-74	TRUE	reported	igd	2	TRUE	0.00313205	37.3387	0.37729
20	rs2105325	C	A	C	A	0.10521	-2.9e-05	0.79097	0.739724	FALSE	FALSE	FALSE	ieu-b-4957	1	173349725	0.00010635	372617	0.780001	Multiple myeloma || id:ieu-b-4957	Multiple myeloma	Multiple myeloma || ||	TRUE	173349725	1	3.13e-10	0.01672	NA	bbj-a-74	|| id:bbj-a-74	TRUE	reported	igd	2	TRUE	0.00366027	39.5951	0.58285
21	rs2105957	G	C	G	C	0.1663	-0.000133965	0.30392	0.08521	FALSE	TRUE	FALSE	ieu-b-4957	6	31421640	0.000166702	372617	0.42	Multiple myeloma || id:ieu-b-4957	Multiple myeloma	Multiple myeloma || ||	TRUE	31421640	6	1.25e-25	0.01589	NA	bbj-a-74	|| id:bbj-a-74	TRUE	reported	igd	2	TRUE	0.0117013	109.531	0.509734
22	rs2228145	C	A	C	A	-0.07924	3.43e-05	0.40032	0.409207	FALSE	FALSE	FALSE	ieu-b-4957	1	154426970	9.43e-05	372617	0.719999	Multiple myeloma || id:ieu-b-4957	Multiple myeloma	Multiple myeloma || ||	TRUE	154426970	1	3.47e-09	0.01342	NA	bbj-a-74	|| id:bbj-a-74	TRUE	reported	igd	2	TRUE	0.00301471	34.8645	0.198161
23	rs2233424	T	C	T	C	0.23136	-0.000177544	0.11755	0.042813	FALSE	FALSE	FALSE	ieu-b-4957	6	44233921	0.000229585	372617	0.44	Multiple myeloma || id:ieu-b-4957	Multiple myeloma	Multiple myeloma || ||	TRUE	44233921	6	7.58e-19	0.0261	NA	bbj-a-74	|| id:bbj-a-74	TRUE	reported	igd	2	TRUE	0.011105	78.577	0.392083
24	rs2301888	A	G	A	G	-0.1251	-3.01e-05	0.4189	0.345943	FALSE	FALSE	FALSE	ieu-b-4957	1	17672730	9.79e-05	372617	0.760001	Multiple myeloma || id:ieu-b-4957	Multiple myeloma	Multiple myeloma || ||	TRUE	17672730	1	2.18e-18	0.01431	NA	bbj-a-74	|| id:bbj-a-74	TRUE	reported	igd	2	TRUE	0.00761914	76.425	0.907228
25	rs2311481	T	C	T	C	-0.10346	7.35e-05	0.37764	0.270244	FALSE	FALSE	FALSE	ieu-b-4957	1	17414063	0.000105669	372617	0.49	Multiple myeloma || id:ieu-b-4957	Multiple myeloma	Multiple myeloma || ||	TRUE	17414063	1	1.88e-09	0.01722	NA	bbj-a-74	|| id:bbj-a-74	TRUE	reported	igd	2	TRUE	0.00503147	36.0976	0.30396
26	rs2317230	T	G	T	G	0.07552	5.17e-05	0.41994	0.438412	FALSE	FALSE	FALSE	ieu-b-4957	1	157674997	9.4e-05	372617	0.58	Multiple myeloma || id:ieu-b-4957	Multiple myeloma	Multiple myeloma || ||	TRUE	157674997	1	2.07e-08	0.01347	NA	bbj-a-74	|| id:bbj-a-74	TRUE	reported	igd	2	TRUE	0.00277852	31.4332	0.38121
27	rs2451258	T	C	T	C	0.10234	-9.78e-06	0.73894	0.627552	FALSE	FALSE	FALSE	ieu-b-4957	6	159506600	9.64e-05	372617	0.92	Multiple myeloma || id:ieu-b-4957	Multiple myeloma	Multiple myeloma || ||	TRUE	159506600	6	1.95e-10	0.01608	NA	bbj-a-74	|| id:bbj-a-74	TRUE	reported	igd	2	TRUE	0.00404083	40.5059	0.395478
28	rs2476601	G	A	G	A	-0.59584	-7.61e-05	0.90486	0.898922	FALSE	FALSE	FALSE	ieu-b-4957	1	114377568	0.000154141	372617	0.62	Multiple myeloma || id:ieu-b-4957	Multiple myeloma	Multiple myeloma || ||	TRUE	114377568	1	1.04e-149	0.02287	NA	bbj-a-74	|| id:bbj-a-74	TRUE	reported	igd	2	TRUE	0.0611271	678.777	0.0681915
29	rs2561477	A	G	A	G	-0.08679	0.000293167	0.30672	0.321753	FALSE	FALSE	FALSE	ieu-b-4957	5	102608924	9.97e-05	372617	0.00329997	Multiple myeloma || id:ieu-b-4957	Multiple myeloma	Multiple myeloma || ||	TRUE	102608924	5	1.9e-09	0.01445	NA	bbj-a-74	|| id:bbj-a-74	TRUE	reported	igd	2	TRUE	0.00320347	36.0748	0.957563
30	rs259942	T	C	T	C	-0.1496	0.000119275	0.16154	0.142811	FALSE	FALSE	FALSE	ieu-b-4957	6	30015167	0.000132929	372617	0.37	Multiple myeloma || id:ieu-b-4957	Multiple myeloma	Multiple myeloma || ||	TRUE	30015167	6	9.63e-16	0.01862	NA	bbj-a-74	|| id:bbj-a-74	TRUE	reported	igd	2	TRUE	0.00606255	64.5511	0.140323
31	rs2736337	C	T	C	T	0.10402	-1.68e-05	0.36827	0.249016	FALSE	FALSE	FALSE	ieu-b-4957	8	11341880	0.000108202	372617	0.88	Multiple myeloma || id:ieu-b-4957	Multiple myeloma	Multiple myeloma || ||	TRUE	11341880	8	4.81e-12	0.01505	NA	bbj-a-74	|| id:bbj-a-74	TRUE	reported	igd	2	TRUE	0.00503456	47.7706	0.685023
32	rs28411352	T	C	T	C	0.11163	0.000208795	0.24464	0.259992	FALSE	FALSE	FALSE	ieu-b-4957	1	38278579	0.000105906	372617	0.0490004	Multiple myeloma || id:ieu-b-4957	Multiple myeloma	Multiple myeloma || ||	TRUE	38278579	1	3.58e-12	0.01605	NA	bbj-a-74	|| id:bbj-a-74	TRUE	reported	igd	2	TRUE	0.00460546	48.374	0.49326
33	rs2856822	C	A	C	A	-0.30925	-0.00014775	0.39382	0.311346	FALSE	FALSE	FALSE	ieu-b-4957	6	33047432	0.000100537	372617	0.14	Multiple myeloma || id:ieu-b-4957	Multiple myeloma	Multiple myeloma || ||	TRUE	33047432	6	1.06e-99	0.0146	NA	bbj-a-74	|| id:bbj-a-74	TRUE	reported	igd	2	TRUE	0.0456614	448.656	0.216069
34	rs3087243	A	G	A	G	-0.13382	-6.33e-05	0.39516	0.449766	FALSE	FALSE	FALSE	ieu-b-4957	2	204738919	9.36e-05	372617	0.5	Multiple myeloma || id:ieu-b-4957	Multiple myeloma	Multiple myeloma || ||	TRUE	204738919	2	1.66e-22	0.01371	NA	bbj-a-74	|| id:bbj-a-74	TRUE	reported	igd	2	TRUE	0.00856023	95.2724	0.377019
35	rs3132661	A	G	A	G	0.17542	-0.000194747	0.39501	0.469987	FALSE	FALSE	FALSE	ieu-b-4957	6	30215851	9.31e-05	372617	0.0369999	Multiple myeloma || id:ieu-b-4957	Multiple myeloma	Multiple myeloma || ||	TRUE	30215851	6	1.45e-37	0.01369	NA	bbj-a-74	|| id:bbj-a-74	TRUE	reported	igd	2	TRUE	0.0147077	164.192	0.806681
36	rs3134970	C	T	C	T	0.73242	-9.75e-05	0.78535	0.764722	FALSE	FALSE	FALSE	ieu-b-4957	6	32654202	0.000110266	372617	0.38	Multiple myeloma || id:ieu-b-4957	Multiple myeloma	Multiple myeloma || ||	TRUE	32654202	6	1e-200	0.02042	NA	bbj-a-74	|| id:bbj-a-74	TRUE	reported	igd	2	TRUE	0.180861	1286.5	0.748047
37	rs3177747	A	G	A	G	0.43745	-0.000212843	0.10011	0.022583	FALSE	FALSE	FALSE	ieu-b-4957	6	31321657	0.000316301	372617	0.5	Multiple myeloma || id:ieu-b-4957	Multiple myeloma	Multiple myeloma || ||	TRUE	31321657	6	4.69e-54	0.02826	NA	bbj-a-74	|| id:bbj-a-74	TRUE	reported	igd	2	TRUE	0.0344789	239.614	0.127528
38	rs34354079	A	G	A	G	-0.25034	-2.4e-05	0.08201	0.076695	FALSE	FALSE	FALSE	ieu-b-4957	6	32981555	0.000174656	372617	0.89	Multiple myeloma || id:ieu-b-4957	Multiple myeloma	Multiple myeloma || ||	TRUE	32981555	6	5.75e-17	0.02991	NA	bbj-a-74	|| id:bbj-a-74	TRUE	reported	igd	2	TRUE	0.00943616	70.0532	0.558462
39	rs34695944	C	T	C	T	0.11135	-7.25e-05	0.27238	0.370091	FALSE	FALSE	FALSE	ieu-b-4957	2	61124850	9.64e-05	372617	0.450001	Multiple myeloma || id:ieu-b-4957	Multiple myeloma	Multiple myeloma || ||	TRUE	61124850	2	2.61e-13	0.01523	NA	bbj-a-74	|| id:bbj-a-74	TRUE	reported	igd	2	TRUE	0.00491462	53.4541	0.275662
40	rs3778753	G	A	G	A	0.11061	-3.28e-05	0.39414	0.462603	FALSE	FALSE	FALSE	ieu-b-4957	7	128580042	9.4e-05	372617	0.73	Multiple myeloma || id:ieu-b-4957	Multiple myeloma	Multiple myeloma || ||	TRUE	128580042	7	1.1e-14	0.01432	NA	bbj-a-74	|| id:bbj-a-74	TRUE	reported	igd	2	TRUE	0.00584308	59.6627	0.958677
41	rs3784099	A	G	A	G	-0.09761	-6.26e-05	0.23803	0.281475	FALSE	FALSE	FALSE	ieu-b-4957	14	68749927	0.000103431	372617	0.54	Multiple myeloma || id:ieu-b-4957	Multiple myeloma	Multiple myeloma || ||	TRUE	68749927	14	7.14e-10	0.01584	NA	bbj-a-74	|| id:bbj-a-74	TRUE	reported	igd	2	TRUE	0.00345612	37.9733	0.942935
42	rs3806624	G	A	G	A	0.08162	8.79e-05	0.56969	0.454854	FALSE	FALSE	FALSE	ieu-b-4957	3	27764623	9.36e-05	372617	0.35	Multiple myeloma || id:ieu-b-4957	Multiple myeloma	Multiple myeloma || ||	TRUE	27764623	3	1.93e-08	0.01452	NA	bbj-a-74	|| id:bbj-a-74	TRUE	reported	igd	2	TRUE	0.0032662	31.598	0.926818
43	rs414532	A	G	A	G	-0.13342	4.69e-05	0.12516	0.095807	FALSE	FALSE	FALSE	ieu-b-4957	6	32989858	0.0001581	372617	0.77	Multiple myeloma || id:ieu-b-4957	Multiple myeloma	Multiple myeloma || ||	TRUE	32989858	6	1.98e-10	0.02097	NA	bbj-a-74	|| id:bbj-a-74	TRUE	reported	igd	2	TRUE	0.00389822	40.4804	0.84031
44	rs4239702	C	T	C	T	0.11384	6.51e-06	0.69205	0.723225	FALSE	FALSE	FALSE	ieu-b-4957	20	44749251	0.000104362	372617	0.95	Multiple myeloma || id:ieu-b-4957	Multiple myeloma	Multiple myeloma || ||	TRUE	44749251	20	9e-15	0.01469	NA	bbj-a-74	|| id:bbj-a-74	TRUE	reported	igd	2	TRUE	0.00552379	60.0546	0.766637
45	rs4409785	C	T	C	T	0.10223	-0.000232184	0.14542	0.173277	FALSE	FALSE	FALSE	ieu-b-4957	11	95311422	0.000123023	372617	0.0589997	Multiple myeloma || id:ieu-b-4957	Multiple myeloma	Multiple myeloma || ||	TRUE	95311422	11	2.95e-08	0.01844	NA	bbj-a-74	|| id:bbj-a-74	TRUE	reported	igd	2	TRUE	0.00259755	30.7351	0.44873
46	rs4713358	T	G	T	G	0.2159	-0.000202536	0.02657	0.022676	FALSE	FALSE	FALSE	ieu-b-4957	6	30716117	0.000312888	372617	0.52	Multiple myeloma || id:ieu-b-4957	Multiple myeloma	Multiple myeloma || ||	TRUE	30716117	6	2.09e-08	0.03853	NA	bbj-a-74	|| id:bbj-a-74	TRUE	reported	igd	2	TRUE	0.00241119	31.3984	0.119131
47	rs5019428	A	G	A	G	0.08353	-1.11e-05	0.52597	0.508367	FALSE	FALSE	FALSE	ieu-b-4957	3	17068576	9.32e-05	372617	0.9	Multiple myeloma || id:ieu-b-4957	Multiple myeloma	Multiple myeloma || ||	TRUE	17046866	3	7.21e-10	0.01356	NA	bbj-a-74	|| id:bbj-a-74	TRUE	reported	igd	2	TRUE	0.00347922	37.946	0.69526
48	rs58667488	C	A	C	A	0.63419	-0.000701691	0.0944	0.024897	FALSE	FALSE	FALSE	ieu-b-4957	6	32453093	0.000373645	372617	0.0599998	Multiple myeloma || id:ieu-b-4957	Multiple myeloma	Multiple myeloma || ||	TRUE	32431785	6	3.29e-140	0.02515	NA	bbj-a-74	|| id:bbj-a-74	TRUE	reported	igd	2	TRUE	0.0687665	635.862	0.733873
49	rs59716545	G	T	G	T	0.09648	-0.000208402	0.4012	0.47375	FALSE	FALSE	FALSE	ieu-b-4957	17	38038179	9.33e-05	372617	0.025	Multiple myeloma || id:ieu-b-4957	Multiple myeloma	Multiple myeloma || ||	TRUE	38031857	17	1.2e-12	0.01358	NA	bbj-a-74	|| id:bbj-a-74	TRUE	reported	igd	2	TRUE	0.00447247	50.4749	0.26484
50	rs62097857	A	G	A	G	0.23724	-0.000578155	0.02796	0.04073	FALSE	FALSE	FALSE	ieu-b-4957	18	12857758	0.000237625	372617	0.015	Multiple myeloma || id:ieu-b-4957	Multiple myeloma	Multiple myeloma || ||	TRUE	12857758	18	4.46e-09	0.04044	NA	bbj-a-74	|| id:bbj-a-74	TRUE	reported	igd	2	TRUE	0.00305934	34.4155	0.24891
51	rs62399315	A	G	A	G	0.38425	-0.000182385	0.03035	0.030158	FALSE	FALSE	FALSE	ieu-b-4957	6	33896526	0.000279437	372617	0.51	Multiple myeloma || id:ieu-b-4957	Multiple myeloma	Multiple myeloma || ||	TRUE	33896526	6	4.02e-08	0.06999	NA	bbj-a-74	|| id:bbj-a-74	TRUE	reported	igd	2	TRUE	0.00869023	30.1409	0.972617
52	rs6712515	C	T	C	T	-0.10222	5.38e-05	0.5326	0.539252	FALSE	FALSE	FALSE	ieu-b-4957	2	100806514	9.34e-05	372617	0.56	Multiple myeloma || id:ieu-b-4957	Multiple myeloma	Multiple myeloma || ||	TRUE	100806514	2	6.75e-15	0.01313	NA	bbj-a-74	|| id:bbj-a-74	TRUE	reported	igd	2	TRUE	0.00520225	60.6097	0.423959
53	rs6930468	G	A	G	A	0.09253	-9.75e-06	0.58448	0.678614	FALSE	FALSE	FALSE	ieu-b-4957	6	426268	0.0001	372617	0.92	Multiple myeloma || id:ieu-b-4957	Multiple myeloma	Multiple myeloma || ||	TRUE	426268	6	5.46e-11	0.01411	NA	bbj-a-74	|| id:bbj-a-74	TRUE	reported	igd	2	TRUE	0.00415869	43.0042	0.429375
54	rs706778	T	C	T	C	0.085	-9.4e-05	0.4472	0.403625	FALSE	FALSE	FALSE	ieu-b-4957	10	6098949	9.48e-05	372617	0.32	Multiple myeloma || id:ieu-b-4957	Multiple myeloma	Multiple myeloma || ||	TRUE	6098949	10	1.5e-10	0.01327	NA	bbj-a-74	|| id:bbj-a-74	TRUE	reported	igd	2	TRUE	0.00357222	41.0295	0.391715
55	rs71508903	T	C	T	C	0.15395	-3.63e-05	0.21657	0.194682	FALSE	FALSE	FALSE	ieu-b-4957	10	63779871	0.000118713	372617	0.760001	Multiple myeloma || id:ieu-b-4957	Multiple myeloma	Multiple myeloma || ||	TRUE	63779871	10	2.33e-20	0.01666	NA	bbj-a-74	|| id:bbj-a-74	TRUE	reported	igd	2	TRUE	0.00804244	85.3905	0.111311
56	rs73013527	T	C	T	C	-0.09475	-0.0001472	0.43396	0.489493	FALSE	FALSE	FALSE	ieu-b-4957	11	128496952	9.43e-05	372617	0.12	Multiple myeloma || id:ieu-b-4957	Multiple myeloma	Multiple myeloma || ||	TRUE	128496952	11	9.79e-11	0.01465	NA	bbj-a-74	|| id:bbj-a-74	TRUE	reported	igd	2	TRUE	0.00441047	41.8295	0.918226
57	rs73081554	T	C	T	C	0.16616	-0.000153213	0.07345	0.072154	FALSE	FALSE	FALSE	ieu-b-4957	3	58302935	0.000182589	372617	0.4	Multiple myeloma || id:ieu-b-4957	Multiple myeloma	Multiple myeloma || ||	TRUE	58302935	3	4.61e-08	0.0304	NA	bbj-a-74	|| id:bbj-a-74	TRUE	reported	igd	2	TRUE	0.00375789	29.8749	0.40991
58	rs74956615	A	T	A	T	-0.3697	-0.000137843	0.04856	0.045105	FALSE	TRUE	FALSE	ieu-b-4957	19	10463118	0.000231012	372617	0.55	Multiple myeloma || id:ieu-b-4957	Multiple myeloma	Multiple myeloma || ||	TRUE	10427721	19	3.13e-16	0.04526	NA	bbj-a-74	|| id:bbj-a-74	TRUE	reported	igd	2	TRUE	0.0126296	66.7221	0.694888
59	rs77114005	C	T	C	T	-0.68027	0.000104682	0.18394	0.264683	FALSE	FALSE	FALSE	ieu-b-4957	6	32594342	0.000106616	372617	0.33	Multiple myeloma || id:ieu-b-4957	Multiple myeloma	Multiple myeloma || ||	TRUE	32594342	6	1.01e-133	0.02765	NA	bbj-a-74	|| id:bbj-a-74	TRUE	reported	igd	2	TRUE	0.138928	605.302	0.538265
60	rs773125	G	A	G	A	-0.08895	-0.000101168	0.3502	0.412384	FALSE	FALSE	FALSE	ieu-b-4957	12	56394954	9.51e-05	372617	0.29	Multiple myeloma || id:ieu-b-4957	Multiple myeloma	Multiple myeloma || ||	TRUE	56394954	12	4.38e-10	0.01425	NA	bbj-a-74	|| id:bbj-a-74	TRUE	reported	igd	2	TRUE	0.00360096	38.9639	0.265958
61	rs7731626	A	G	A	G	-0.19168	1.41e-05	0.29056	0.375609	FALSE	FALSE	FALSE	ieu-b-4957	5	55444683	9.61e-05	372617	0.88	Multiple myeloma || id:ieu-b-4957	Multiple myeloma	Multiple myeloma || ||	TRUE	55444683	5	7.33e-24	0.01903	NA	bbj-a-74	|| id:bbj-a-74	TRUE	reported	igd	2	TRUE	0.0151473	101.456	0.44517
62	rs7752903	G	T	G	T	0.32167	0.000331863	0.04215	0.031184	FALSE	FALSE	FALSE	ieu-b-4957	6	138227364	0.000268837	372617	0.22	Multiple myeloma || id:ieu-b-4957	Multiple myeloma	Multiple myeloma || ||	TRUE	138227364	6	2.72e-26	0.03032	NA	bbj-a-74	|| id:bbj-a-74	TRUE	reported	igd	2	TRUE	0.008355	112.554	0.629263
63	rs8026898	A	G	A	G	0.1456	7.6e-05	0.21173	0.270652	FALSE	FALSE	FALSE	ieu-b-4957	15	69991417	0.000104949	372617	0.47	Multiple myeloma || id:ieu-b-4957	Multiple myeloma	Multiple myeloma || ||	TRUE	69991417	15	6.52e-19	0.01639	NA	bbj-a-74	|| id:bbj-a-74	TRUE	reported	igd	2	TRUE	0.00707636	78.916	0.257807
64	rs8032939	C	T	C	T	0.1171	-0.000191953	0.35287	0.246851	FALSE	FALSE	FALSE	ieu-b-4957	15	38834033	0.000107889	372617	0.0749998	Multiple myeloma || id:ieu-b-4957	Multiple myeloma	Multiple myeloma || ||	TRUE	38834033	15	4.82e-16	0.01443	NA	bbj-a-74	|| id:bbj-a-74	TRUE	reported	igd	2	TRUE	0.00626253	65.8538	0.521092
65	rs8083786	G	A	G	A	0.13106	-0.000187889	0.20984	0.162226	FALSE	FALSE	FALSE	ieu-b-4957	18	12881361	0.000126154	372617	0.14	Multiple myeloma || id:ieu-b-4957	Multiple myeloma	Multiple myeloma || ||	TRUE	12881361	18	1.04e-15	0.01633	NA	bbj-a-74	|| id:bbj-a-74	TRUE	reported	igd	2	TRUE	0.00569605	64.4122	0.301167
66	rs909685	A	T	A	T	0.11725	7.14e-05	0.45811	0.301397	FALSE	TRUE	TRUE	ieu-b-4957	22	39747671	0.000101159	372617	0.48	Multiple myeloma || id:ieu-b-4957	Multiple myeloma	Multiple myeloma || ||	TRUE	39747671	22	6.33e-14	0.01563	NA	bbj-a-74	|| id:bbj-a-74	TRUE	reported	igd	2	FALSE	0.00682553	56.274	0.106988
67	rs9267989	T	G	T	G	0.70394	-0.000184017	0.1656	0.208218	FALSE	FALSE	FALSE	ieu-b-4957	6	32219320	0.000114384	372617	0.11	Multiple myeloma || id:ieu-b-4957	Multiple myeloma	Multiple myeloma || ||	TRUE	32219320	6	1e-200	0.01642	NA	bbj-a-74	|| id:bbj-a-74	TRUE	reported	igd	2	TRUE	0.136942	1837.91	0.374356
68	rs9295939	G	A	G	A	-0.49029	0.000947788	0.03839	0.021634	FALSE	FALSE	FALSE	ieu-b-4957	6	30953968	0.000320207	372617	0.00309999	Multiple myeloma || id:ieu-b-4957	Multiple myeloma	Multiple myeloma || ||	TRUE	30953968	6	1.26e-31	0.0419	NA	bbj-a-74	|| id:bbj-a-74	TRUE	reported	igd	2	TRUE	0.0177482	136.924	0.335715
69	rs9469583	C	T	C	T	0.17904	-2.34e-05	0.61622	0.519824	FALSE	FALSE	FALSE	ieu-b-4957	6	33717770	9.34e-05	372617	0.8	Multiple myeloma || id:ieu-b-4957	Multiple myeloma	Multiple myeloma || ||	TRUE	33717770	6	1.83e-36	0.0142	NA	bbj-a-74	|| id:bbj-a-74	TRUE	reported	igd	2	TRUE	0.0151617	158.973	0.497097
70	rs947474	A	G	A	G	0.10145	-0.000160655	0.83173	0.816408	FALSE	FALSE	FALSE	ieu-b-4957	10	6390450	0.000120019	372617	0.18	Multiple myeloma || id:ieu-b-4957	Multiple myeloma	Multiple myeloma || ||	TRUE	6390450	10	1.45e-08	0.01791	NA	bbj-a-74	|| id:bbj-a-74	TRUE	reported	igd	2	TRUE	0.00288087	32.0858	0.879412
71	rs9603616	T	C	T	C	-0.10046	-5.61e-05	0.31477	0.351029	FALSE	FALSE	FALSE	ieu-b-4957	13	40368069	9.78e-05	372617	0.57	Multiple myeloma || id:ieu-b-4957	Multiple myeloma	Multiple myeloma || ||	TRUE	40368069	13	4.61e-12	0.01452	NA	bbj-a-74	|| id:bbj-a-74	TRUE	reported	igd	2	TRUE	0.00435358	47.8689	0.506987
72	rs9784858	C	G	C	G	0.28476	-3.9e-06	0.09844	0.082358	FALSE	TRUE	FALSE	ieu-b-4957	6	32787175	0.000168851	372617	0.98	Multiple myeloma || id:ieu-b-4957	Multiple myeloma	Multiple myeloma || ||	TRUE	32787175	6	6.3e-44	0.02049	NA	bbj-a-74	|| id:bbj-a-74	TRUE	reported	igd	2	TRUE	0.0143931	193.141	0.324042
73	rs9979383	T	C	T	C	0.08238	-5.34e-05	0.5894	0.63037	FALSE	FALSE	FALSE	ieu-b-4957	21	36715761	9.65e-05	372617	0.58	Multiple myeloma || id:ieu-b-4957	Multiple myeloma	Multiple myeloma || ||	TRUE	36715761	21	1.68e-09	0.01367	NA	bbj-a-74	|| id:bbj-a-74	TRUE	reported	igd	2	TRUE	0.00328475	36.3167	0.432475

## Sheet: sle.dat
	SNP	effect_allele.exposure	other_allele.exposure	effect_allele.outcome	other_allele.outcome	beta.exposure	beta.outcome	eaf.exposure	eaf.outcome	remove	palindromic	ambiguous	id.outcome	chr	pos	se.outcome	samplesize.outcome	pval.outcome	outcome	originalname.outcome	outcome.deprecated	mr_keep.outcome	pos.exposure	chr.exposure	samplesize.exposure	pval.exposure	se.exposure	id.exposure	exposure	mr_keep.exposure	pval_origin.exposure	data_source.exposure	action	mr_keep	F	P-value of age at recruitment
1	rs10048743	T	G	T	G	-0.231112	-7.54e-05	NA	0.860729	FALSE	FALSE	FALSE	ieu-b-4957	2	213890232	0.000134959	372617	0.58	Multiple myeloma || id:ieu-b-4957	Multiple myeloma	Multiple myeloma || ||	TRUE	213890232	2	14267	2.04e-08	0.0412056	ebi-a-GCST003156	|| id:ebi-a-GCST003156	TRUE	reported	igd	2	TRUE	31.4581	0.215749
2	rs10200680	T	C	T	C	-0.248461	-1.29e-05	NA	0.147471	FALSE	FALSE	FALSE	ieu-b-4957	2	223961877	0.000131758	372617	0.92	Multiple myeloma || id:ieu-b-4957	Multiple myeloma	Multiple myeloma || ||	TRUE	223961877	2	14267	4.96e-09	0.0424835	ebi-a-GCST003156	|| id:ebi-a-GCST003156	TRUE	reported	igd	2	TRUE	34.2039	0.794085
3	rs1078324	A	C	A	C	-0.71335	0.000339764	NA	0.05611	FALSE	FALSE	FALSE	ieu-b-4957	5	149202268	0.000202309	372617	0.0929994	Multiple myeloma || id:ieu-b-4957	Multiple myeloma	Multiple myeloma || ||	TRUE	149202268	5	14267	7.11e-20	0.0781665	ebi-a-GCST003156	|| id:ebi-a-GCST003156	TRUE	reported	igd	2	TRUE	83.2845	0.993693
4	rs10912578	G	A	G	A	-0.24686	7.84e-06	NA	0.674957	FALSE	FALSE	FALSE	ieu-b-4957	1	173251856	0.000100367	372617	0.94	Multiple myeloma || id:ieu-b-4957	Multiple myeloma	Multiple myeloma || ||	TRUE	173251856	1	14267	1.65e-15	0.0309918	ebi-a-GCST003156	|| id:ebi-a-GCST003156	TRUE	reported	igd	2	TRUE	63.4465	0.382234
5	rs114012503	G	A	G	A	0.41211	-8.13e-05	NA	0.059173	FALSE	FALSE	FALSE	ieu-b-4957	6	32537489	0.000291074	372617	0.780001	Multiple myeloma || id:ieu-b-4957	Multiple myeloma	Multiple myeloma || ||	TRUE	32537489	6	14267	1.09e-26	0.0385365	ebi-a-GCST003156	|| id:ebi-a-GCST003156	TRUE	reported	igd	2	TRUE	114.362	NA
6	rs1143679	A	G	A	G	0.582216	0.000243716	NA	0.102675	FALSE	FALSE	FALSE	ieu-b-4957	16	31276811	0.000155106	372617	0.12	Multiple myeloma || id:ieu-b-4957	Multiple myeloma	Multiple myeloma || ||	TRUE	31276811	16	14267	5.03e-48	0.0399866	ebi-a-GCST003156	|| id:ebi-a-GCST003156	TRUE	reported	igd	2	TRUE	212.002	0.947011
7	rs12055602	C	T	C	T	0.802002	-8.53e-05	NA	0.205082	FALSE	FALSE	FALSE	ieu-b-4957	6	32622382	0.000129894	372617	0.51	Multiple myeloma || id:ieu-b-4957	Multiple myeloma	Multiple myeloma || ||	TRUE	32622382	6	14267	1.04e-77	0.0429792	ebi-a-GCST003156	|| id:ebi-a-GCST003156	TRUE	reported	igd	2	TRUE	348.204	NA
8	rs13019891	T	G	T	G	-0.562119	-9.66e-05	NA	0.458409	FALSE	FALSE	FALSE	ieu-b-4957	2	113829869	9.4e-05	372617	0.3	Multiple myeloma || id:ieu-b-4957	Multiple myeloma	Multiple myeloma || ||	TRUE	113829869	2	14267	1.65e-83	0.0290336	ebi-a-GCST003156	|| id:ebi-a-GCST003156	TRUE	reported	igd	2	TRUE	374.848	0.259744
9	rs13136219	T	C	T	C	-0.174353	2.17e-06	NA	0.375213	FALSE	FALSE	FALSE	ieu-b-4957	4	102743687	9.64e-05	372617	0.98	Multiple myeloma || id:ieu-b-4957	Multiple myeloma	Multiple myeloma || ||	TRUE	102743687	4	14267	3.5e-10	0.027787	ebi-a-GCST003156	|| id:ebi-a-GCST003156	TRUE	reported	igd	2	TRUE	39.3709	0.111818
10	rs13332649	G	A	G	A	-0.314711	6.99e-05	NA	0.223129	FALSE	FALSE	FALSE	ieu-b-4957	16	85966683	0.000111645	372617	0.53	Multiple myeloma || id:ieu-b-4957	Multiple myeloma	Multiple myeloma || ||	TRUE	85966683	16	14267	5.43e-17	0.0375683	ebi-a-GCST003156	|| id:ebi-a-GCST003156	TRUE	reported	igd	2	TRUE	70.1747	0.717447
11	rs143123127	A	G	A	G	0.470004	-0.000100451	NA	0.034214	FALSE	FALSE	FALSE	ieu-b-4957	17	38009000	0.000256275	372617	0.7	Multiple myeloma || id:ieu-b-4957	Multiple myeloma	Multiple myeloma || ||	TRUE	38007190	17	14267	2.23e-08	0.0840342	ebi-a-GCST003156	|| id:ebi-a-GCST003156	TRUE	reported	igd	2	TRUE	31.2817	0.678411
12	rs1464446	T	G	T	G	-0.328504	-0.000149358	NA	0.192161	FALSE	FALSE	FALSE	ieu-b-4957	3	146601295	0.000118483	372617	0.21	Multiple myeloma || id:ieu-b-4957	Multiple myeloma	Multiple myeloma || ||	TRUE	146601295	3	14267	2.79e-16	0.0401497	ebi-a-GCST003156	|| id:ebi-a-GCST003156	TRUE	reported	igd	2	TRUE	66.9448	0.928719
13	rs17849501	T	C	T	C	0.81093	-0.000112811	NA	0.052465	FALSE	FALSE	FALSE	ieu-b-4957	1	183542323	0.000208668	372617	0.59	Multiple myeloma || id:ieu-b-4957	Multiple myeloma	Multiple myeloma || ||	TRUE	183542323	1	14267	1.81e-59	0.0498642	ebi-a-GCST003156	|| id:ebi-a-GCST003156	TRUE	reported	igd	2	TRUE	264.478	0.180682
14	rs204899	T	C	T	C	-0.274437	0.000276276	NA	0.084749	FALSE	FALSE	FALSE	ieu-b-4957	6	32057627	0.000166737	372617	0.0980009	Multiple myeloma || id:ieu-b-4957	Multiple myeloma	Multiple myeloma || ||	TRUE	32057627	6	14267	1.83e-08	0.0487709	ebi-a-GCST003156	|| id:ebi-a-GCST003156	TRUE	reported	igd	2	TRUE	31.6639	0.394129
15	rs2299851	A	G	A	G	-0.415515	-4.73e-05	NA	0.087986	FALSE	FALSE	FALSE	ieu-b-4957	6	31718602	0.000164126	372617	0.77	Multiple myeloma || id:ieu-b-4957	Multiple myeloma	Multiple myeloma || ||	TRUE	31718602	6	14267	5.65e-15	0.0531931	ebi-a-GCST003156	|| id:ebi-a-GCST003156	TRUE	reported	igd	2	TRUE	61.0187	0.424796
16	rs2459611	T	C	T	C	0.261365	3.34e-05	NA	0.901789	FALSE	FALSE	FALSE	ieu-b-4957	2	191939187	0.000159293	372617	0.83	Multiple myeloma || id:ieu-b-4957	Multiple myeloma	Multiple myeloma || ||	TRUE	191939187	2	14267	7.62e-09	0.045245	ebi-a-GCST003156	|| id:ebi-a-GCST003156	TRUE	reported	igd	2	TRUE	33.3698	0.478489
17	rs2573219	C	A	C	A	0.587787	-0.000239359	NA	0.091076	FALSE	FALSE	FALSE	ieu-b-4957	2	233292383	0.000161728	372617	0.14	Multiple myeloma || id:ieu-b-4957	Multiple myeloma	Multiple myeloma || ||	TRUE	233288667	2	14267	1.13e-42	0.0429292	ebi-a-GCST003156	|| id:ebi-a-GCST003156	TRUE	reported	igd	2	TRUE	187.471	0.450531
18	rs268124	T	C	T	C	0.18633	-0.000156446	NA	0.733556	FALSE	FALSE	FALSE	ieu-b-4957	2	65654364	0.000105554	372617	0.14	Multiple myeloma || id:ieu-b-4957	Multiple myeloma	Multiple myeloma || ||	TRUE	65654364	2	14267	8.6e-09	0.0323703	ebi-a-GCST003156	|| id:ebi-a-GCST003156	TRUE	reported	igd	2	TRUE	33.1339	0.286555
19	rs2736332	C	G	C	G	0.277632	9.94e-06	NA	0.267948	FALSE	TRUE	TRUE	ieu-b-4957	8	11339965	0.000105209	372617	0.92	Multiple myeloma || id:ieu-b-4957	Multiple myeloma	Multiple myeloma || ||	TRUE	11339965	8	14267	4.83e-18	0.0320694	ebi-a-GCST003156	|| id:ebi-a-GCST003156	TRUE	reported	igd	2	FALSE	74.9475	0.821927
20	rs28752924	C	T	C	T	-0.248461	-7.72e-05	NA	0.44709	FALSE	FALSE	FALSE	ieu-b-4957	6	31303922	9.65e-05	372617	0.42	Multiple myeloma || id:ieu-b-4957	Multiple myeloma	Multiple myeloma || ||	TRUE	31303922	6	14267	1.3e-16	0.030032	ebi-a-GCST003156	|| id:ebi-a-GCST003156	TRUE	reported	igd	2	TRUE	68.446	0.983112
21	rs28752924	C	T	C	A	-0.248461	-0.000249472	NA	0.244058	TRUE	FALSE	FALSE	ieu-b-4957	6	31303922	0.000129481	372617	0.0539995	Multiple myeloma || id:ieu-b-4957	Multiple myeloma	Multiple myeloma || ||	TRUE	31303922	6	14267	1.3e-16	0.030032	ebi-a-GCST003156	|| id:ebi-a-GCST003156	TRUE	reported	igd	2	FALSE	68.446	0.983112
22	rs3128929	T	C	T	C	0.198851	-0.000139168	NA	0.239033	FALSE	FALSE	FALSE	ieu-b-4957	6	33074853	0.000109124	372617	0.2	Multiple myeloma || id:ieu-b-4957	Multiple myeloma	Multiple myeloma || ||	TRUE	33074853	6	14267	4.07e-09	0.0338103	ebi-a-GCST003156	|| id:ebi-a-GCST003156	TRUE	reported	igd	2	TRUE	34.5906	0.583283
23	rs34703115	C	T	C	T	-0.616186	-0.000233832	NA	0.026157	FALSE	FALSE	FALSE	ieu-b-4957	2	40282854	0.000292284	372617	0.42	Multiple myeloma || id:ieu-b-4957	Multiple myeloma	Multiple myeloma || ||	TRUE	40282854	2	14267	4.08e-09	0.104778	ebi-a-GCST003156	|| id:ebi-a-GCST003156	TRUE	reported	igd	2	TRUE	34.5847	0.24495
24	rs35000415	T	C	T	C	0.587787	1.48e-05	NA	0.111753	FALSE	FALSE	FALSE	ieu-b-4957	7	128585616	0.000147771	372617	0.92	Multiple myeloma || id:ieu-b-4957	Multiple myeloma	Multiple myeloma || ||	TRUE	128585616	7	14267	1.86e-45	0.041539	ebi-a-GCST003156	|| id:ebi-a-GCST003156	TRUE	reported	igd	2	TRUE	200.229	0.950111
25	rs35251378	A	G	A	G	-0.235722	5.83e-05	NA	0.292648	FALSE	FALSE	FALSE	ieu-b-4957	19	10459969	0.000102597	372617	0.57	Multiple myeloma || id:ieu-b-4957	Multiple myeloma	Multiple myeloma || ||	TRUE	10459969	19	14267	3.61e-13	0.0324266	ebi-a-GCST003156	|| id:ebi-a-GCST003156	TRUE	reported	igd	2	TRUE	52.8442	0.219873
26	rs353608	G	A	G	A	0.18633	4.12e-05	NA	0.51256	FALSE	FALSE	FALSE	ieu-b-4957	11	35101738	9.34e-05	372617	0.66	Multiple myeloma || id:ieu-b-4957	Multiple myeloma	Multiple myeloma || ||	TRUE	35101738	11	14267	2.93e-11	0.0280198	ebi-a-GCST003156	|| id:ebi-a-GCST003156	TRUE	reported	igd	2	TRUE	44.2217	0.538073
27	rs3747093	A	G	A	G	0.262364	-0.000151426	NA	0.194606	FALSE	FALSE	FALSE	ieu-b-4957	22	21985094	0.000119234	372617	0.2	Multiple myeloma || id:ieu-b-4957	Multiple myeloma	Multiple myeloma || ||	TRUE	21984379	22	14267	2.88e-14	0.0345055	ebi-a-GCST003156	|| id:ebi-a-GCST003156	TRUE	reported	igd	2	TRUE	57.8138	0.6231
28	rs389884	G	A	G	A	0.928219	1.65e-05	NA	0.130216	FALSE	FALSE	FALSE	ieu-b-4957	6	31940897	0.000138222	372617	0.91	Multiple myeloma || id:ieu-b-4957	Multiple myeloma	Multiple myeloma || ||	TRUE	31940897	6	14267	2.92e-102	0.0432319	ebi-a-GCST003156	|| id:ebi-a-GCST003156	TRUE	reported	igd	2	TRUE	460.991	0.145197
29	rs41263824	A	G	A	G	-0.385662	-6.63e-05	NA	0.340029	FALSE	FALSE	FALSE	ieu-b-4957	6	32632515	0.000103193	372617	0.52	Multiple myeloma || id:ieu-b-4957	Multiple myeloma	Multiple myeloma || ||	TRUE	32632515	6	14267	2.64e-25	0.0371039	ebi-a-GCST003156	|| id:ebi-a-GCST003156	TRUE	reported	igd	2	TRUE	108.038	0.442307
30	rs4274624	T	C	T	C	-0.559616	1.42e-05	NA	0.774096	FALSE	FALSE	FALSE	ieu-b-4957	2	191958656	0.000111341	372617	0.9	Multiple myeloma || id:ieu-b-4957	Multiple myeloma	Multiple myeloma || ||	TRUE	191958656	2	14267	9.73e-66	0.0326791	ebi-a-GCST003156	|| id:ebi-a-GCST003156	TRUE	reported	igd	2	TRUE	293.251	0.406315
31	rs4388254	T	C	T	C	0.378436	1.53e-05	NA	0.038025	FALSE	FALSE	FALSE	ieu-b-4957	5	133428601	0.000243794	372617	0.95	Multiple myeloma || id:ieu-b-4957	Multiple myeloma	Multiple myeloma || ||	TRUE	133428601	5	14267	3.71e-10	0.0603977	ebi-a-GCST003156	|| id:ebi-a-GCST003156	TRUE	reported	igd	2	TRUE	39.2594	0.85346
32	rs4661543	G	T	G	T	0.274437	-9.27e-05	NA	0.872898	FALSE	FALSE	FALSE	ieu-b-4957	1	15229101	0.000140319	372617	0.51	Multiple myeloma || id:ieu-b-4957	Multiple myeloma	Multiple myeloma || ||	TRUE	15229101	1	14267	9.4e-11	0.0423755	ebi-a-GCST003156	|| id:ebi-a-GCST003156	TRUE	reported	igd	2	TRUE	41.9426	0.112485
33	rs4916215	T	C	T	C	0.223144	-2.84e-05	NA	0.728926	FALSE	FALSE	FALSE	ieu-b-4957	1	173314540	0.000104911	372617	0.79	Multiple myeloma || id:ieu-b-4957	Multiple myeloma	Multiple myeloma || ||	TRUE	173314540	1	14267	5.07e-11	0.0339693	ebi-a-GCST003156	|| id:ebi-a-GCST003156	TRUE	reported	igd	2	TRUE	43.1516	0.763133
34	rs501480	C	T	C	T	0.198851	0.000137081	NA	0.522213	FALSE	FALSE	FALSE	ieu-b-4957	6	33563946	9.37e-05	372617	0.14	Multiple myeloma || id:ieu-b-4957	Multiple myeloma	Multiple myeloma || ||	TRUE	33563946	6	14267	2.07e-11	0.0296764	ebi-a-GCST003156	|| id:ebi-a-GCST003156	TRUE	reported	igd	2	TRUE	44.8986	0.581736
35	rs512681	A	C	A	C	-0.301105	-0.000184851	NA	0.151833	FALSE	FALSE	FALSE	ieu-b-4957	2	119450163	0.000131193	372617	0.16	Multiple myeloma || id:ieu-b-4957	Multiple myeloma	Multiple myeloma || ||	TRUE	119450163	2	14267	8.75e-13	0.0421192	ebi-a-GCST003156	|| id:ebi-a-GCST003156	TRUE	reported	igd	2	TRUE	51.1064	0.629899
36	rs58688157	G	A	G	A	-0.223144	-2.83e-05	NA	0.279938	FALSE	FALSE	FALSE	ieu-b-4957	11	625085	0.000104068	372617	0.79	Multiple myeloma || id:ieu-b-4957	Multiple myeloma	Multiple myeloma || ||	TRUE	625085	11	14267	2.97e-11	0.0335647	ebi-a-GCST003156	|| id:ebi-a-GCST003156	TRUE	reported	igd	2	TRUE	44.1982	0.880744
37	rs58721818	T	C	T	C	0.65752	0.000320305	NA	0.032114	FALSE	FALSE	FALSE	ieu-b-4957	6	138243739	0.000266885	372617	0.23	Multiple myeloma || id:ieu-b-4957	Multiple myeloma	Multiple myeloma || ||	TRUE	138243739	6	14267	3.38e-18	0.0755941	ebi-a-GCST003156	|| id:ebi-a-GCST003156	TRUE	reported	igd	2	TRUE	75.6558	0.745832
38	rs597808	G	A	G	A	-0.162519	6.02e-05	NA	0.515121	FALSE	FALSE	FALSE	ieu-b-4957	12	111973358	9.33e-05	372617	0.52	Multiple myeloma || id:ieu-b-4957	Multiple myeloma	Multiple myeloma || ||	TRUE	111973358	12	14267	3.51e-08	0.0294736	ebi-a-GCST003156	|| id:ebi-a-GCST003156	TRUE	reported	igd	2	TRUE	30.4048	0.0633986
39	rs6671847	A	G	A	G	0.198851	-5.88e-05	NA	0.508242	FALSE	FALSE	FALSE	ieu-b-4957	1	161478810	9.33e-05	372617	0.53	Multiple myeloma || id:ieu-b-4957	Multiple myeloma	Multiple myeloma || ||	TRUE	161478810	1	14267	6.64e-12	0.0289651	ebi-a-GCST003156	|| id:ebi-a-GCST003156	TRUE	reported	igd	2	TRUE	47.1309	0.903691
40	rs6679677	A	C	A	C	0.336472	3.23e-05	NA	0.101061	FALSE	FALSE	FALSE	ieu-b-4957	1	114303808	0.000154218	372617	0.83	Multiple myeloma || id:ieu-b-4957	Multiple myeloma	Multiple myeloma || ||	TRUE	114303808	1	14267	4.55e-13	0.0464854	ebi-a-GCST003156	|| id:ebi-a-GCST003156	TRUE	reported	igd	2	TRUE	52.392	0.0734548
41	rs6889239	C	T	C	T	0.277632	2.21e-05	NA	0.237885	FALSE	FALSE	FALSE	ieu-b-4957	5	150457771	0.000109361	372617	0.84	Multiple myeloma || id:ieu-b-4957	Multiple myeloma	Multiple myeloma || ||	TRUE	150457771	5	14267	2.19e-18	0.03174	ebi-a-GCST003156	|| id:ebi-a-GCST003156	TRUE	reported	igd	2	TRUE	76.5112	0.890626
42	rs7097397	A	G	A	G	-0.18633	0.000109475	NA	0.368263	FALSE	FALSE	FALSE	ieu-b-4957	10	50025396	9.65e-05	372617	0.26	Multiple myeloma || id:ieu-b-4957	Multiple myeloma	Multiple myeloma || ||	TRUE	50025396	10	14267	8.6e-11	0.0287118	ebi-a-GCST003156	|| id:ebi-a-GCST003156	TRUE	reported	igd	2	TRUE	42.1158	0.167924
43	rs73050535	T	C	T	C	-0.71335	-0.000159154	NA	0.024126	FALSE	FALSE	FALSE	ieu-b-4957	12	5012503	0.00030467	372617	0.6	Multiple myeloma || id:ieu-b-4957	Multiple myeloma	Multiple myeloma || ||	TRUE	5012503	12	14267	9.11e-09	0.124134	ebi-a-GCST003156	|| id:ebi-a-GCST003156	TRUE	reported	igd	2	TRUE	33.0236	0.548386
44	rs73068668	A	G	A	G	-0.314711	-0.000290452	NA	0.075542	FALSE	FALSE	FALSE	ieu-b-4957	19	55763262	0.000177906	372617	0.1	Multiple myeloma || id:ieu-b-4957	Multiple myeloma	Multiple myeloma || ||	TRUE	55763262	19	14267	4.4e-08	0.0574903	ebi-a-GCST003156	|| id:ebi-a-GCST003156	TRUE	reported	igd	2	TRUE	29.9664	0.205213
45	rs7386188	G	T	G	T	0.494296	0.000353479	NA	0.967198	FALSE	FALSE	FALSE	ieu-b-4957	8	50609940	0.000260872	372617	0.18	Multiple myeloma || id:ieu-b-4957	Multiple myeloma	Multiple myeloma || ||	TRUE	50609940	8	14267	1.1e-08	0.0865089	ebi-a-GCST003156	|| id:ebi-a-GCST003156	TRUE	reported	igd	2	TRUE	32.6477	0.613039
46	rs7752538	A	G	A	G	0.336472	0.000116288	NA	0.052889	FALSE	FALSE	FALSE	ieu-b-4957	6	34674502	0.000208414	372617	0.58	Multiple myeloma || id:ieu-b-4957	Multiple myeloma	Multiple myeloma || ||	TRUE	34674502	6	14267	1.22e-08	0.0590694	ebi-a-GCST003156	|| id:ebi-a-GCST003156	TRUE	reported	igd	2	TRUE	32.4469	0.117816
47	rs7768653	T	C	T	C	-0.207014	-0.000154522	NA	0.600775	FALSE	FALSE	FALSE	ieu-b-4957	6	106574794	9.52e-05	372617	0.1	Multiple myeloma || id:ieu-b-4957	Multiple myeloma	Multiple myeloma || ||	TRUE	106574794	6	14267	3.11e-12	0.0296891	ebi-a-GCST003156	|| id:ebi-a-GCST003156	TRUE	reported	igd	2	TRUE	48.6189	0.263453
48	rs77795650	A	G	A	G	-0.562119	-0.000194811	NA	0.059984	FALSE	FALSE	FALSE	ieu-b-4957	6	32452083	0.000216662	372617	0.37	Multiple myeloma || id:ieu-b-4957	Multiple myeloma	Multiple myeloma || ||	TRUE	32452083	6	14267	8.05e-09	0.0974652	ebi-a-GCST003156	|| id:ebi-a-GCST003156	TRUE	reported	igd	2	TRUE	33.2627	0.437366
49	rs7823055	T	G	T	G	-0.350657	4.43e-05	NA	0.570347	FALSE	FALSE	FALSE	ieu-b-4957	8	55511676	9.49e-05	372617	0.64	Multiple myeloma || id:ieu-b-4957	Multiple myeloma	Multiple myeloma || ||	TRUE	55511676	8	14267	1.64e-34	0.0286208	ebi-a-GCST003156	|| id:ebi-a-GCST003156	TRUE	reported	igd	2	TRUE	150.107	0.807671
50	rs78517564	C	A	C	A	-0.328504	3.5e-05	NA	0.123301	FALSE	FALSE	FALSE	ieu-b-4957	1	183442324	0.000141474	372617	0.8	Multiple myeloma || id:ieu-b-4957	Multiple myeloma	Multiple myeloma || ||	TRUE	183442324	1	14267	1.9e-10	0.0515759	ebi-a-GCST003156	|| id:ebi-a-GCST003156	TRUE	reported	igd	2	TRUE	40.5684	0.635865
51	rs7899626	T	C	T	C	0.182322	-6.11e-05	NA	0.302663	FALSE	FALSE	FALSE	ieu-b-4957	10	63825561	0.000102493	372617	0.55	Multiple myeloma || id:ieu-b-4957	Multiple myeloma	Multiple myeloma || ||	TRUE	63825561	10	14267	4.19e-08	0.0332532	ebi-a-GCST003156	|| id:ebi-a-GCST003156	TRUE	reported	igd	2	TRUE	30.0615	0.0883283
52	rs9265290	C	A	C	A	0.277632	-0.000434184	NA	0.130541	FALSE	FALSE	FALSE	ieu-b-4957	6	31293404	0.000146564	372617	0.00309999	Multiple myeloma || id:ieu-b-4957	Multiple myeloma	Multiple myeloma || ||	TRUE	31293404	6	14267	5.04e-13	0.0384304	ebi-a-GCST003156	|| id:ebi-a-GCST003156	TRUE	reported	igd	2	TRUE	52.1902	0.0190889
53	rs9461633	G	A	G	A	-0.235722	-0.000146485	NA	0.186632	FALSE	FALSE	FALSE	ieu-b-4957	6	30761168	0.00011912	372617	0.22	Multiple myeloma || id:ieu-b-4957	Multiple myeloma	Multiple myeloma || ||	TRUE	30761168	6	14267	7.98e-11	0.0362595	ebi-a-GCST003156	|| id:ebi-a-GCST003156	TRUE	reported	igd	2	TRUE	42.2626	0.139451
54	rs9852014	G	A	G	A	0.620577	-0.000231017	NA	0.071543	FALSE	FALSE	FALSE	ieu-b-4957	3	129084581	0.000181561	372617	0.2	Multiple myeloma || id:ieu-b-4957	Multiple myeloma	Multiple myeloma || ||	TRUE	129084581	3	14267	2.26e-36	0.0492727	ebi-a-GCST003156	|| id:ebi-a-GCST003156	TRUE	reported	igd	2	TRUE	158.628	0.555753

## Sheet: pso.dat
	SNP	effect_allele.exposure	other_allele.exposure	effect_allele.outcome	other_allele.outcome	beta.exposure	beta.outcome	eaf.exposure	eaf.outcome	remove	palindromic	ambiguous	id.outcome	chr	pos	se.outcome	samplesize.outcome	pval.outcome	outcome	originalname.outcome	outcome.deprecated	mr_keep.outcome	pos.exposure	pval.exposure	samplesize.exposure	se.exposure	chr.exposure	id.exposure	exposure	mr_keep.exposure	pval_origin.exposure	data_source.exposure	action	mr_keep	F	age at recruitment
1	rs10744705	G	C	G	C	-0.98457	0.000243047	NA	0.031955	FALSE	TRUE	TRUE	ieu-b-4957	12	6498695	0.000265521	372617	0.36	Multiple myeloma || id:ieu-b-4957	Multiple myeloma	Multiple myeloma || ||	TRUE	6498695	1.69e-08	33394	0.174551	12	ebi-a-GCST005527	|| id:ebi-a-GCST005527	TRUE	reported	igd	2	FALSE	31.8162	0.246827
2	rs111251548	G	C	G	C	-2.52949	-0.000156304	NA	0.02851	FALSE	TRUE	TRUE	ieu-b-4957	16	11067428	0.000279713	372617	0.58	Multiple myeloma || id:ieu-b-4957	Multiple myeloma	Multiple myeloma || ||	TRUE	11067428	2.18e-17	33394	0.298151	16	ebi-a-GCST005527	|| id:ebi-a-GCST005527	TRUE	reported	igd	2	FALSE	71.9769	0.168575
3	rs113866081	A	G	A	G	-1.72766	0.000143117	NA	0.033382	FALSE	FALSE	FALSE	ieu-b-4957	6	375823	0.000276313	372617	0.6	Multiple myeloma || id:ieu-b-4957	Multiple myeloma	Multiple myeloma || ||	TRUE	375823	3.63e-14	33394	0.228118	6	ebi-a-GCST005527	|| id:ebi-a-GCST005527	TRUE	reported	igd	2	TRUE	57.3585	NA
4	rs114835245	G	A	G	A	-0.986981	-2.44e-06	NA	0.028244	FALSE	FALSE	FALSE	ieu-b-4957	5	40512770	0.000280872	372617	0.99	Multiple myeloma || id:ieu-b-4957	Multiple myeloma	Multiple myeloma || ||	TRUE	40512770	2.19e-11	33394	0.14747	5	ebi-a-GCST005527	|| id:ebi-a-GCST005527	TRUE	reported	igd	2	TRUE	44.793	0.418572
5	rs11564177	C	T	C	T	-0.275358	3.11e-05	NA	0.159246	FALSE	FALSE	FALSE	ieu-b-4957	12	40715377	0.00012718	372617	0.81	Multiple myeloma || id:ieu-b-4957	Multiple myeloma	Multiple myeloma || ||	TRUE	40714332	4.24e-08	33394	0.0502414	12	ebi-a-GCST005527	|| id:ebi-a-GCST005527	TRUE	reported	igd	2	TRUE	30.0381	0.739055
6	rs116054851	C	A	C	A	-3.77226	-7.24e-05	NA	0.021207	FALSE	FALSE	FALSE	ieu-b-4957	3	50812352	0.000326444	372617	0.82	Multiple myeloma || id:ieu-b-4957	Multiple myeloma	Multiple myeloma || ||	TRUE	50812352	3.08e-18	33394	0.433175	3	ebi-a-GCST005527	|| id:ebi-a-GCST005527	TRUE	reported	igd	2	TRUE	75.8362	0.150046
7	rs11648503	A	G	A	G	0.264617	-0.000208626	NA	0.765822	FALSE	FALSE	FALSE	ieu-b-4957	16	68600855	0.000109846	372617	0.0580003	Multiple myeloma || id:ieu-b-4957	Multiple myeloma	Multiple myeloma || ||	TRUE	68598938	7.58e-10	33394	0.0430029	16	ebi-a-GCST005527	|| id:ebi-a-GCST005527	TRUE	reported	igd	2	TRUE	37.8652	0.577864
8	rs11652075	T	C	T	C	-0.169743	7.66e-05	NA	0.510096	FALSE	FALSE	FALSE	ieu-b-4957	17	78178893	9.31e-05	372617	0.41	Multiple myeloma || id:ieu-b-4957	Multiple myeloma	Multiple myeloma || ||	TRUE	78178893	2.23e-08	33394	0.0303503	17	ebi-a-GCST005527	|| id:ebi-a-GCST005527	TRUE	reported	igd	2	TRUE	31.2794	0.120013
9	rs11656954	T	C	T	C	-1.32051	5.28e-05	NA	0.026942	FALSE	FALSE	FALSE	ieu-b-4957	17	26074715	0.000288444	372617	0.85	Multiple myeloma || id:ieu-b-4957	Multiple myeloma	Multiple myeloma || ||	TRUE	26074715	1.46e-10	33394	0.206009	17	ebi-a-GCST005527	|| id:ebi-a-GCST005527	TRUE	reported	igd	2	TRUE	41.0876	0.926552
10	rs11681704	A	G	A	G	-0.455549	-0.000101502	NA	0.091546	FALSE	FALSE	FALSE	ieu-b-4957	2	234338402	0.000161957	372617	0.53	Multiple myeloma || id:ieu-b-4957	Multiple myeloma	Multiple myeloma || ||	TRUE	234338402	3.39e-11	33394	0.0687244	2	ebi-a-GCST005527	|| id:ebi-a-GCST005527	TRUE	reported	igd	2	TRUE	43.9388	0.876111
11	rs116967803	A	G	A	G	-0.852377	0.000176985	NA	0.048163	FALSE	FALSE	FALSE	ieu-b-4957	7	50926814	0.000219611	372617	0.42	Multiple myeloma || id:ieu-b-4957	Multiple myeloma	Multiple myeloma || ||	TRUE	50926814	1.47e-12	33394	0.120443	7	ebi-a-GCST005527	|| id:ebi-a-GCST005527	TRUE	reported	igd	2	TRUE	50.0842	0.36357
12	rs117094752	C	T	C	T	-0.785701	1.71e-05	NA	0.04309	FALSE	FALSE	FALSE	ieu-b-4957	17	26079689	0.000240239	372617	0.94	Multiple myeloma || id:ieu-b-4957	Multiple myeloma	Multiple myeloma || ||	TRUE	26079689	1.2e-10	33394	0.122014	17	ebi-a-GCST005527	|| id:ebi-a-GCST005527	TRUE	reported	igd	2	TRUE	41.4663	0.596061
13	rs117135073	T	C	T	C	-2.42362	-0.000240058	NA	0.024302	FALSE	FALSE	FALSE	ieu-b-4957	10	64355165	0.000303901	372617	0.43	Multiple myeloma || id:ieu-b-4957	Multiple myeloma	Multiple myeloma || ||	TRUE	64355165	2.2e-12	33394	0.345187	10	ebi-a-GCST005527	|| id:ebi-a-GCST005527	TRUE	reported	igd	2	TRUE	49.297	0.954856
14	rs117372039	G	C	G	C	-1.75273	-5.03e-05	NA	0.036136	FALSE	TRUE	TRUE	ieu-b-4957	14	59402953	0.000254142	372617	0.84	Multiple myeloma || id:ieu-b-4957	Multiple myeloma	Multiple myeloma || ||	TRUE	59402953	1.73e-18	33394	0.199778	14	ebi-a-GCST005527	|| id:ebi-a-GCST005527	TRUE	reported	igd	2	FALSE	76.9723	0.219632
15	rs117950837	C	A	C	A	-1.17118	0.000109206	NA	0.020924	FALSE	FALSE	FALSE	ieu-b-4957	9	34935448	0.000325984	372617	0.74	Multiple myeloma || id:ieu-b-4957	Multiple myeloma	Multiple myeloma || ||	TRUE	34921673	3.67e-08	33394	0.212714	9	ebi-a-GCST005527	|| id:ebi-a-GCST005527	TRUE	reported	igd	2	TRUE	30.3148	0.477645
16	rs12135210	T	G	T	G	-1.09154	0.000455803	NA	0.027273	FALSE	FALSE	FALSE	ieu-b-4957	1	197745243	0.000295266	372617	0.12	Multiple myeloma || id:ieu-b-4957	Multiple myeloma	Multiple myeloma || ||	TRUE	197745243	8.03e-09	33394	0.189249	1	ebi-a-GCST005527	|| id:ebi-a-GCST005527	TRUE	reported	igd	2	TRUE	33.2669	0.556073
17	rs12188300	T	A	T	A	0.389945	-3.97e-05	NA	0.093409	FALSE	TRUE	TRUE	ieu-b-4957	5	158829527	0.000159985	372617	0.8	Multiple myeloma || id:ieu-b-4957	Multiple myeloma	Multiple myeloma || ||	TRUE	158829527	2.14e-13	33394	0.0531278	5	ebi-a-GCST005527	|| id:ebi-a-GCST005527	TRUE	reported	igd	2	FALSE	53.872	0.76514
18	rs1233397	G	A	G	A	0.327359	0.00016333	NA	0.211921	FALSE	FALSE	FALSE	ieu-b-4957	6	29545715	0.000113515	372617	0.15	Multiple myeloma || id:ieu-b-4957	Multiple myeloma	Multiple myeloma || ||	TRUE	29545715	7.43e-20	33394	0.0358898	6	ebi-a-GCST005527	|| id:ebi-a-GCST005527	TRUE	reported	igd	2	TRUE	83.1968	0.670851
19	rs12447534	T	C	T	C	-0.178983	-4.02e-05	NA	0.615918	FALSE	FALSE	FALSE	ieu-b-4957	16	30804257	9.57e-05	372617	0.67	Multiple myeloma || id:ieu-b-4957	Multiple myeloma	Multiple myeloma || ||	TRUE	30804257	2.47e-08	33394	0.0321017	16	ebi-a-GCST005527	|| id:ebi-a-GCST005527	TRUE	reported	igd	2	TRUE	31.0862	0.480611
20	rs13394291	C	T	C	T	-1.751	0.000254756	NA	0.032717	FALSE	FALSE	FALSE	ieu-b-4957	2	234501740	0.00026216	372617	0.33	Multiple myeloma || id:ieu-b-4957	Multiple myeloma	Multiple myeloma || ||	TRUE	234501740	2.98e-16	33394	0.214216	2	ebi-a-GCST005527	|| id:ebi-a-GCST005527	TRUE	reported	igd	2	TRUE	66.8142	0.273953
21	rs141417497	A	G	A	G	-3.48676	-9.4e-05	NA	0.027328	FALSE	FALSE	FALSE	ieu-b-4957	5	566187	0.000285883	372617	0.74	Multiple myeloma || id:ieu-b-4957	Multiple myeloma	Multiple myeloma || ||	TRUE	548955	4.42e-12	33394	0.503652	5	ebi-a-GCST005527	|| id:ebi-a-GCST005527	TRUE	reported	igd	2	TRUE	47.9273	0.145166
22	rs1416173	A	C	A	C	-0.262441	-6.49e-05	NA	0.854224	FALSE	FALSE	FALSE	ieu-b-4957	6	138128846	0.000133335	372617	0.630001	Multiple myeloma || id:ieu-b-4957	Multiple myeloma	Multiple myeloma || ||	TRUE	138128846	1.68e-11	33394	0.0389898	6	ebi-a-GCST005527	|| id:ebi-a-GCST005527	TRUE	reported	igd	2	TRUE	45.3066	0.976417
23	rs143726108	G	C	G	C	-2.85945	-6.48e-05	NA	0.033656	FALSE	TRUE	TRUE	ieu-b-4957	5	173242870	0.000264805	372617	0.81	Multiple myeloma || id:ieu-b-4957	Multiple myeloma	Multiple myeloma || ||	TRUE	173242870	9.83e-19	33394	0.323578	5	ebi-a-GCST005527	|| id:ebi-a-GCST005527	TRUE	reported	igd	2	FALSE	78.0921	0.982885
24	rs146281313	C	A	C	A	-4.60517	0.000445765	NA	0.045759	FALSE	FALSE	FALSE	ieu-b-4957	7	27064750	0.000224688	372617	0.0470002	Multiple myeloma || id:ieu-b-4957	Multiple myeloma	Multiple myeloma || ||	TRUE	27064750	1.28e-30	33394	0.400357	7	ebi-a-GCST005527	|| id:ebi-a-GCST005527	TRUE	reported	igd	2	TRUE	132.311	0.455353
25	rs17066690	C	A	C	A	-2.68972	0.000602552	NA	0.021849	FALSE	FALSE	FALSE	ieu-b-4957	6	137983981	0.000318595	372617	0.0589997	Multiple myeloma || id:ieu-b-4957	Multiple myeloma	Multiple myeloma || ||	TRUE	137983981	1.89e-14	33394	0.351247	6	ebi-a-GCST005527	|| id:ebi-a-GCST005527	TRUE	reported	igd	2	TRUE	58.6393	0.086884
26	rs17728338	A	G	A	G	0.448972	0.000209646	NA	0.054871	FALSE	FALSE	FALSE	ieu-b-4957	5	150478318	0.000213149	372617	0.33	Multiple myeloma || id:ieu-b-4957	Multiple myeloma	Multiple myeloma || ||	TRUE	150478318	7.42e-15	33394	0.0577294	5	ebi-a-GCST005527	|| id:ebi-a-GCST005527	TRUE	reported	igd	2	TRUE	60.4845	0.603974
27	rs1990760	T	C	T	C	0.192251	-4.74e-05	NA	0.607638	FALSE	FALSE	FALSE	ieu-b-4957	2	163124051	9.52e-05	372617	0.62	Multiple myeloma || id:ieu-b-4957	Multiple myeloma	Multiple myeloma || ||	TRUE	163124051	1.95e-08	33394	0.0342314	2	ebi-a-GCST005527	|| id:ebi-a-GCST005527	TRUE	reported	igd	2	TRUE	31.5419	0.00926318
28	rs2052591	C	G	C	G	-2.56785	0.000344838	NA	0.027143	FALSE	TRUE	TRUE	ieu-b-4957	16	11337788	0.000288544	372617	0.23	Multiple myeloma || id:ieu-b-4957	Multiple myeloma	Multiple myeloma || ||	TRUE	11337788	2.36e-16	33394	0.313071	16	ebi-a-GCST005527	|| id:ebi-a-GCST005527	TRUE	reported	igd	2	FALSE	67.275	0.707925
29	rs2277268	A	G	A	G	-0.472567	-0.000208302	NA	0.073297	FALSE	FALSE	FALSE	ieu-b-4957	11	68174122	0.000179974	372617	0.25	Multiple myeloma || id:ieu-b-4957	Multiple myeloma	Multiple myeloma || ||	TRUE	68174122	2.54e-08	33394	0.0848388	11	ebi-a-GCST005527	|| id:ebi-a-GCST005527	TRUE	reported	igd	2	TRUE	31.0269	0.218528
30	rs2329570	C	T	C	T	-4.29769	-6.09e-05	NA	0.045658	FALSE	FALSE	FALSE	ieu-b-4957	7	51033656	0.000223183	372617	0.79	Multiple myeloma || id:ieu-b-4957	Multiple myeloma	Multiple myeloma || ||	TRUE	51033656	9.82e-14	33394	0.577387	7	ebi-a-GCST005527	|| id:ebi-a-GCST005527	TRUE	reported	igd	2	TRUE	55.4034	0.439984
31	rs240975	C	G	C	G	-4.27587	9.02e-05	NA	0.106563	FALSE	TRUE	TRUE	ieu-b-4957	6	111605637	0.000151211	372617	0.55	Multiple myeloma || id:ieu-b-4957	Multiple myeloma	Multiple myeloma || ||	TRUE	111605637	3.01e-24	33394	0.420873	6	ebi-a-GCST005527	|| id:ebi-a-GCST005527	TRUE	reported	igd	2	FALSE	103.216	0.0384609
32	rs2474524	T	A	T	A	-2.8525	5.69e-05	NA	0.024818	FALSE	TRUE	TRUE	ieu-b-4957	10	35660946	0.00029962	372617	0.85	Multiple myeloma || id:ieu-b-4957	Multiple myeloma	Multiple myeloma || ||	TRUE	35659652	4.31e-26	33394	0.269983	10	ebi-a-GCST005527	|| id:ebi-a-GCST005527	TRUE	reported	igd	2	FALSE	111.629	0.536423
33	rs2523453	G	C	G	C	0.387573	7.35e-06	NA	0.315386	FALSE	TRUE	TRUE	ieu-b-4957	6	31368125	9.99e-05	372617	0.94	Multiple myeloma || id:ieu-b-4957	Multiple myeloma	Multiple myeloma || ||	TRUE	31368125	2.46e-30	33394	0.0338606	6	ebi-a-GCST005527	|| id:ebi-a-GCST005527	TRUE	reported	igd	2	FALSE	131.014	0.33155
34	rs2546890	G	A	G	A	-0.206164	-4.74e-05	NA	0.481596	FALSE	FALSE	FALSE	ieu-b-4957	5	158759900	9.3e-05	372617	0.61	Multiple myeloma || id:ieu-b-4957	Multiple myeloma	Multiple myeloma || ||	TRUE	158759900	1.13e-12	33394	0.028981	5	ebi-a-GCST005527	|| id:ebi-a-GCST005527	TRUE	reported	igd	2	TRUE	50.6056	0.150364
35	rs30376	T	C	T	C	-0.209207	-0.000140003	NA	0.727826	FALSE	FALSE	FALSE	ieu-b-4957	5	96120259	0.000104426	372617	0.18	Multiple myeloma || id:ieu-b-4957	Multiple myeloma	Multiple myeloma || ||	TRUE	96120259	5.11e-10	33394	0.0336584	5	ebi-a-GCST005527	|| id:ebi-a-GCST005527	TRUE	reported	igd	2	TRUE	38.6336	0.846275
36	rs3115667	C	T	C	T	0.211833	-0.000288167	NA	0.722025	FALSE	FALSE	FALSE	ieu-b-4957	6	31643399	0.000103699	372617	0.00549997	Multiple myeloma || id:ieu-b-4957	Multiple myeloma	Multiple myeloma || ||	TRUE	31643399	1.27e-09	33394	0.0348926	6	ebi-a-GCST005527	|| id:ebi-a-GCST005527	TRUE	reported	igd	2	TRUE	36.857	0.379407
37	rs3135952	T	C	T	C	-1.92552	-0.000602582	NA	0.033211	FALSE	FALSE	FALSE	ieu-b-4957	3	48510210	0.000263279	372617	0.0219999	Multiple myeloma || id:ieu-b-4957	Multiple myeloma	Multiple myeloma || ||	TRUE	48510210	2.46e-17	33394	0.227343	3	ebi-a-GCST005527	|| id:ebi-a-GCST005527	TRUE	reported	igd	2	TRUE	71.7353	0.69199
38	rs34413922	T	C	T	C	-1.9119	0.000256196	NA	0.03396	FALSE	FALSE	FALSE	ieu-b-4957	16	28572005	0.00025705	372617	0.32	Multiple myeloma || id:ieu-b-4957	Multiple myeloma	Multiple myeloma || ||	TRUE	28572005	1.06e-18	33394	0.216556	16	ebi-a-GCST005527	|| id:ebi-a-GCST005527	TRUE	reported	igd	2	TRUE	77.9453	0.417458
39	rs34536443	C	G	C	G	-0.736263	-0.000137843	NA	0.045105	FALSE	TRUE	TRUE	ieu-b-4957	19	10463118	0.000231012	372617	0.55	Multiple myeloma || id:ieu-b-4957	Multiple myeloma	Multiple myeloma || ||	TRUE	10463118	9.01e-14	33394	0.0987656	19	ebi-a-GCST005527	|| id:ebi-a-GCST005527	TRUE	reported	igd	2	FALSE	55.5718	0.374282
40	rs3818818	A	C	A	C	2.82346	6.76e-05	NA	0.977377	FALSE	FALSE	FALSE	ieu-b-4957	13	44454455	0.000313672	372617	0.83	Multiple myeloma || id:ieu-b-4957	Multiple myeloma	Multiple myeloma || ||	TRUE	44454455	1.42e-16	33394	0.341691	13	ebi-a-GCST005527	|| id:ebi-a-GCST005527	TRUE	reported	igd	2	TRUE	68.2804	0.199943
41	rs3916645	T	A	T	A	-1.21234	0.000281091	NA	0.976563	FALSE	TRUE	TRUE	ieu-b-4957	21	10862846	0.000347199	372617	0.42	Multiple myeloma || id:ieu-b-4957	Multiple myeloma	Multiple myeloma || ||	TRUE	10862846	3.55e-10	33394	0.193269	21	ebi-a-GCST005527	|| id:ebi-a-GCST005527	TRUE	reported	igd	2	FALSE	39.3482	0.395403
42	rs4406273	A	G	A	G	1.44478	-7.99e-07	NA	0.090663	FALSE	FALSE	FALSE	ieu-b-4957	6	31266090	0.000162093	372617	1	Multiple myeloma || id:ieu-b-4957	Multiple myeloma	Multiple myeloma || ||	TRUE	31266090	1e-200	33394	0.0415524	6	ebi-a-GCST005527	|| id:ebi-a-GCST005527	TRUE	reported	igd	2	TRUE	1208.96	0.230002
43	rs4836843	A	T	A	T	0.194744	-0.000137142	NA	0.465541	FALSE	TRUE	TRUE	ieu-b-4957	9	124041671	9.33e-05	372617	0.14	Multiple myeloma || id:ieu-b-4957	Multiple myeloma	Multiple myeloma || ||	TRUE	124041671	1.55e-08	33394	0.0344308	9	ebi-a-GCST005527	|| id:ebi-a-GCST005527	TRUE	reported	igd	2	FALSE	31.9915	0.67799
44	rs4845454	T	C	T	C	0.268533	-2.82e-05	NA	0.657856	FALSE	FALSE	FALSE	ieu-b-4957	1	152592184	9.83e-05	372617	0.77	Multiple myeloma || id:ieu-b-4957	Multiple myeloma	Multiple myeloma || ||	TRUE	152592184	1.98e-15	33394	0.0338106	1	ebi-a-GCST005527	|| id:ebi-a-GCST005527	TRUE	reported	igd	2	TRUE	63.0797	0.275575
45	rs57009492	T	C	T	C	-0.387281	7.87e-05	NA	0.096054	FALSE	FALSE	FALSE	ieu-b-4957	17	37626663	0.000157931	372617	0.62	Multiple myeloma || id:ieu-b-4957	Multiple myeloma	Multiple myeloma || ||	TRUE	37626663	1.55e-09	33394	0.0641285	17	ebi-a-GCST005527	|| id:ebi-a-GCST005527	TRUE	reported	igd	2	TRUE	36.4712	0.0877284
46	rs57939339	A	G	A	G	-1.49032	-0.000206559	NA	0.022383	FALSE	FALSE	FALSE	ieu-b-4957	11	501841	0.000319149	372617	0.52	Multiple myeloma || id:ieu-b-4957	Multiple myeloma	Multiple myeloma || ||	TRUE	501841	2.52e-11	33394	0.223364	11	ebi-a-GCST005527	|| id:ebi-a-GCST005527	TRUE	reported	igd	2	TRUE	44.5177	0.518816
47	rs57995211	A	T	A	T	-0.75481	-0.000322842	NA	0.058322	FALSE	TRUE	TRUE	ieu-b-4957	1	161343505	0.000198635	372617	0.1	Multiple myeloma || id:ieu-b-4957	Multiple myeloma	Multiple myeloma || ||	TRUE	161340791	6.27e-20	33394	0.0825876	1	ebi-a-GCST005527	|| id:ebi-a-GCST005527	TRUE	reported	igd	2	FALSE	83.5306	NA
48	rs58576354	T	A	T	A	-1.21033	-0.000114832	NA	0.025938	FALSE	TRUE	TRUE	ieu-b-4957	11	76139042	0.00029352	372617	0.7	Multiple myeloma || id:ieu-b-4957	Multiple myeloma	Multiple myeloma || ||	TRUE	76139042	3.45e-08	33394	0.219386	11	ebi-a-GCST005527	|| id:ebi-a-GCST005527	TRUE	reported	igd	2	FALSE	30.4362	0.492828
49	rs6031647	G	A	G	A	0.388455	0.000194798	NA	0.072225	FALSE	FALSE	FALSE	ieu-b-4957	20	43160784	0.000180052	372617	0.28	Multiple myeloma || id:ieu-b-4957	Multiple myeloma	Multiple myeloma || ||	TRUE	43160784	5.11e-10	33394	0.0624968	20	ebi-a-GCST005527	|| id:ebi-a-GCST005527	TRUE	reported	igd	2	TRUE	38.6337	0.691142
50	rs61774731	A	G	A	G	-2.63387	-0.000285218	NA	0.094504	FALSE	FALSE	FALSE	ieu-b-4957	1	25269355	0.000164017	372617	0.0819993	Multiple myeloma || id:ieu-b-4957	Multiple myeloma	Multiple myeloma || ||	TRUE	25269355	6.35e-20	33394	0.288229	1	ebi-a-GCST005527	|| id:ebi-a-GCST005527	TRUE	reported	igd	2	TRUE	83.5052	0.662457
51	rs62421044	A	G	A	G	-0.282894	-1.79e-05	NA	0.147234	FALSE	FALSE	FALSE	ieu-b-4957	6	106409174	0.000133862	372617	0.89	Multiple myeloma || id:ieu-b-4957	Multiple myeloma	Multiple myeloma || ||	TRUE	106409174	1.7e-08	33394	0.0501594	6	ebi-a-GCST005527	|| id:ebi-a-GCST005527	TRUE	reported	igd	2	TRUE	31.8085	0.972494
52	rs66602294	G	C	G	C	-0.585011	-0.00010598	NA	0.059067	FALSE	TRUE	TRUE	ieu-b-4957	1	198436302	0.000197404	372617	0.59	Multiple myeloma || id:ieu-b-4957	Multiple myeloma	Multiple myeloma || ||	TRUE	198435409	2.27e-10	33394	0.092246	1	ebi-a-GCST005527	|| id:ebi-a-GCST005527	TRUE	reported	igd	2	FALSE	40.2192	0.649065
53	rs6714339	T	C	T	C	-0.37295	-0.000142952	NA	0.133865	FALSE	FALSE	FALSE	ieu-b-4957	2	61425193	0.000137085	372617	0.3	Multiple myeloma || id:ieu-b-4957	Multiple myeloma	Multiple myeloma || ||	TRUE	61425193	2.07e-10	33394	0.058678	2	ebi-a-GCST005527	|| id:ebi-a-GCST005527	TRUE	reported	igd	2	TRUE	40.3971	0.631267
54	rs6833586	G	A	G	A	-4.16048	3.65e-05	NA	0.023815	FALSE	FALSE	FALSE	ieu-b-4957	4	122981088	0.000306573	372617	0.91	Multiple myeloma || id:ieu-b-4957	Multiple myeloma	Multiple myeloma || ||	TRUE	122981088	7.42e-14	33394	0.556202	4	ebi-a-GCST005527	|| id:ebi-a-GCST005527	TRUE	reported	igd	2	TRUE	55.9528	0.387723
55	rs6903433	T	C	T	C	0.332106	-4.4e-05	NA	0.130077	FALSE	FALSE	FALSE	ieu-b-4957	6	32842975	0.000138688	372617	0.75	Multiple myeloma || id:ieu-b-4957	Multiple myeloma	Multiple myeloma || ||	TRUE	32842975	1.27e-12	33394	0.0467894	6	ebi-a-GCST005527	|| id:ebi-a-GCST005527	TRUE	reported	igd	2	TRUE	50.38	0.839123
56	rs72669160	C	T	C	T	-0.450515	0.000122072	NA	0.125126	FALSE	FALSE	FALSE	ieu-b-4957	4	123457779	0.000141537	372617	0.39	Multiple myeloma || id:ieu-b-4957	Multiple myeloma	Multiple myeloma || ||	TRUE	123457779	8.66e-12	33394	0.0659883	4	ebi-a-GCST005527	|| id:ebi-a-GCST005527	TRUE	reported	igd	2	TRUE	46.6106	0.979216
57	rs73246593	T	C	T	C	-0.626424	-0.000230481	NA	0.059771	FALSE	FALSE	FALSE	ieu-b-4957	8	79533643	0.000196255	372617	0.24	Multiple myeloma || id:ieu-b-4957	Multiple myeloma	Multiple myeloma || ||	TRUE	79533643	1.06e-09	33394	0.102686	8	ebi-a-GCST005527	|| id:ebi-a-GCST005527	TRUE	reported	igd	2	TRUE	37.2147	0.880865
58	rs73277117	C	A	C	A	-3.65351	-0.000207246	NA	0.02281	FALSE	FALSE	FALSE	ieu-b-4957	8	89381207	0.000312288	372617	0.51	Multiple myeloma || id:ieu-b-4957	Multiple myeloma	Multiple myeloma || ||	TRUE	89381207	1.22e-13	33394	0.492714	8	ebi-a-GCST005527	|| id:ebi-a-GCST005527	TRUE	reported	igd	2	TRUE	54.9833	0.369047
59	rs75430970	C	T	C	T	-0.284487	0.000130617	NA	0.160237	FALSE	FALSE	FALSE	ieu-b-4957	11	76229722	0.000126659	372617	0.3	Multiple myeloma || id:ieu-b-4957	Multiple myeloma	Multiple myeloma || ||	TRUE	76229722	1.81e-09	33394	0.0473042	11	ebi-a-GCST005527	|| id:ebi-a-GCST005527	TRUE	reported	igd	2	TRUE	36.1681	0.41283
60	rs75929100	A	G	A	G	-1.61898	-2.5e-05	NA	0.033713	FALSE	FALSE	FALSE	ieu-b-4957	4	123431585	0.00025856	372617	0.92	Multiple myeloma || id:ieu-b-4957	Multiple myeloma	Multiple myeloma || ||	TRUE	123431585	2.32e-09	33394	0.27101	4	ebi-a-GCST005527	|| id:ebi-a-GCST005527	TRUE	reported	igd	2	TRUE	35.6872	0.961344
61	rs76930577	C	T	C	T	-3.64966	-0.000102553	NA	0.034479	FALSE	FALSE	FALSE	ieu-b-4957	8	79560430	0.000259019	372617	0.69	Multiple myeloma || id:ieu-b-4957	Multiple myeloma	Multiple myeloma || ||	TRUE	79560430	8.25e-22	33394	0.3803	8	ebi-a-GCST005527	|| id:ebi-a-GCST005527	TRUE	reported	igd	2	TRUE	92.0984	NA
62	rs7750783	T	C	T	C	0.238544	9.22e-05	NA	0.22854	FALSE	FALSE	FALSE	ieu-b-4957	6	32270875	0.000110634	372617	0.4	Multiple myeloma || id:ieu-b-4957	Multiple myeloma	Multiple myeloma || ||	TRUE	32268080	7e-11	33394	0.0365831	6	ebi-a-GCST005527	|| id:ebi-a-GCST005527	TRUE	reported	igd	2	TRUE	42.5183	0.171344
63	rs77520588	A	G	A	G	-1.63015	0.000101097	NA	0.033599	FALSE	FALSE	FALSE	ieu-b-4957	1	117287354	0.000262541	372617	0.7	Multiple myeloma || id:ieu-b-4957	Multiple myeloma	Multiple myeloma || ||	TRUE	117287354	5.94e-15	33394	0.208855	1	ebi-a-GCST005527	|| id:ebi-a-GCST005527	TRUE	reported	igd	2	TRUE	60.9208	0.394632
64	rs77840275	C	T	C	T	-0.438195	-0.000145391	NA	0.087457	FALSE	FALSE	FALSE	ieu-b-4957	7	37411465	0.00016468	372617	0.38	Multiple myeloma || id:ieu-b-4957	Multiple myeloma	Multiple myeloma || ||	TRUE	37411465	3.03e-10	33394	0.0695854	7	ebi-a-GCST005527	|| id:ebi-a-GCST005527	TRUE	reported	igd	2	TRUE	39.6551	0.0574526
65	rs78580783	C	A	C	A	-1.36297	-0.000297753	NA	0.023849	FALSE	FALSE	FALSE	ieu-b-4957	2	186066988	0.000306604	372617	0.33	Multiple myeloma || id:ieu-b-4957	Multiple myeloma	Multiple myeloma || ||	TRUE	186066988	8.24e-11	33394	0.20981	2	ebi-a-GCST005527	|| id:ebi-a-GCST005527	TRUE	reported	igd	2	TRUE	42.2008	0.298089
66	rs78623400	T	A	T	A	-0.760356	1.67e-05	NA	0.076429	FALSE	TRUE	TRUE	ieu-b-4957	6	127245363	0.000175193	372617	0.92	Multiple myeloma || id:ieu-b-4957	Multiple myeloma	Multiple myeloma || ||	TRUE	127236396	3.52e-19	33394	0.084946	6	ebi-a-GCST005527	|| id:ebi-a-GCST005527	TRUE	reported	igd	2	FALSE	80.1213	0.731227
67	rs78636848	A	C	A	C	-1.6513	-0.000220981	NA	0.024213	FALSE	FALSE	FALSE	ieu-b-4957	1	197554302	0.000307426	372617	0.47	Multiple myeloma || id:ieu-b-4957	Multiple myeloma	Multiple myeloma || ||	TRUE	197554302	1.58e-11	33394	0.244989	1	ebi-a-GCST005527	|| id:ebi-a-GCST005527	TRUE	reported	igd	2	TRUE	45.4317	0.900459
68	rs7865117	T	G	T	G	-2.73337	0.000516841	NA	0.021532	FALSE	FALSE	FALSE	ieu-b-4957	9	34858595	0.0003204	372617	0.11	Multiple myeloma || id:ieu-b-4957	Multiple myeloma	Multiple myeloma || ||	TRUE	34858595	9.03e-11	33394	0.421661	9	ebi-a-GCST005527	|| id:ebi-a-GCST005527	TRUE	reported	igd	2	TRUE	42.0213	0.925873
69	rs80112473	C	G	C	G	-0.708058	0.000179914	NA	0.038298	FALSE	TRUE	TRUE	ieu-b-4957	5	131799373	0.00024294	372617	0.46	Multiple myeloma || id:ieu-b-4957	Multiple myeloma	Multiple myeloma || ||	TRUE	131799373	2.4e-08	33394	0.126878	5	ebi-a-GCST005527	|| id:ebi-a-GCST005527	TRUE	reported	igd	2	FALSE	31.1433	0.393573
70	rs80174646	T	G	T	G	-0.445975	-5.31e-05	NA	0.068184	FALSE	FALSE	FALSE	ieu-b-4957	1	67708155	0.000184542	372617	0.77	Multiple myeloma || id:ieu-b-4957	Multiple myeloma	Multiple myeloma || ||	TRUE	67708155	4.55e-09	33394	0.0760664	1	ebi-a-GCST005527	|| id:ebi-a-GCST005527	TRUE	reported	igd	2	TRUE	34.3744	0.510521
71	rs892085	A	G	A	G	0.182362	-0.000164133	NA	0.556225	FALSE	FALSE	FALSE	ieu-b-4957	19	10818873	9.4e-05	372617	0.0810009	Multiple myeloma || id:ieu-b-4957	Multiple myeloma	Multiple myeloma || ||	TRUE	10818092	4.18e-10	33394	0.0291918	19	ebi-a-GCST005527	|| id:ebi-a-GCST005527	TRUE	reported	igd	2	TRUE	39.0254	0.176754
72	rs9261109	G	C	G	C	-4.29036	6.01e-05	NA	0.044845	FALSE	TRUE	TRUE	ieu-b-4957	6	29975834	0.000224642	372617	0.79	Multiple myeloma || id:ieu-b-4957	Multiple myeloma	Multiple myeloma || ||	TRUE	29975834	7.47e-42	33394	0.31653	6	ebi-a-GCST005527	|| id:ebi-a-GCST005527	TRUE	reported	igd	2	FALSE	183.721	0.75543
73	rs9357152	G	A	G	A	0.187143	-4.97e-05	NA	0.236324	FALSE	FALSE	FALSE	ieu-b-4957	6	32664960	0.000109362	372617	0.649999	Multiple myeloma || id:ieu-b-4957	Multiple myeloma	Multiple myeloma || ||	TRUE	32664960	8.72e-11	33394	0.028846	6	ebi-a-GCST005527	|| id:ebi-a-GCST005527	TRUE	reported	igd	2	TRUE	42.0897	0.28567
74	rs9399137	C	T	C	T	-0.246796	0.000192818	NA	0.257835	FALSE	FALSE	FALSE	ieu-b-4957	6	135419018	0.000106848	372617	0.0710003	Multiple myeloma || id:ieu-b-4957	Multiple myeloma	Multiple myeloma || ||	TRUE	135419018	8.92e-10	33394	0.0402757	6	ebi-a-GCST005527	|| id:ebi-a-GCST005527	TRUE	reported	igd	2	TRUE	37.5483	0.972646
75	rs9525864	G	A	G	A	-0.552169	4.3e-05	NA	0.088081	FALSE	FALSE	FALSE	ieu-b-4957	13	44457611	0.000164109	372617	0.79	Multiple myeloma || id:ieu-b-4957	Multiple myeloma	Multiple myeloma || ||	TRUE	44457611	1.51e-18	33394	0.0628269	13	ebi-a-GCST005527	|| id:ebi-a-GCST005527	TRUE	reported	igd	2	TRUE	77.2419	0.295816

## Sheet: msc.dat
	SNP	effect_allele.exposure	other_allele.exposure	effect_allele.outcome	other_allele.outcome	beta.exposure	beta.outcome	eaf.exposure	eaf.outcome	remove	palindromic	ambiguous	id.outcome	chr	pos	se.outcome	samplesize.outcome	pval.outcome	outcome	originalname.outcome	outcome.deprecated	mr_keep.outcome	data_source.outcome	chr.exposure	pos.exposure	se.exposure	pval.exposure	samplesize.exposure	id.exposure	exposure	mr_keep.exposure	pval_origin.exposure	data_source.exposure	action	mr_keep	F	P-value of age at recruitment
77	rs7190580	G	A	G	A	-0.0980337	6.99e-06	NA	0.713214	FALSE	FALSE	FALSE	ieu-b-4957	16	11403470	0.000102913	372617	0.95	Multiple myeloma || id:ieu-b-4957	Multiple myeloma	Multiple myeloma || ||	TRUE	igd	16	11403470	0.0179402	4.64e-08	115803	ieu-b-18	|| id:ieu-b-18	TRUE	reported	igd	2	TRUE	29.8604	0.157283
1	rs10063294	A	G	A	G	-0.0990472	6.03e-05	NA	0.53305	FALSE	FALSE	FALSE	ieu-b-4957	5	35877505	9.33e-05	372617	0.52	Multiple myeloma || id:ieu-b-4957	Multiple myeloma	Multiple myeloma || ||	TRUE	igd	5	35877505	0.0162642	1.13e-09	115803	ieu-b-18	|| id:ieu-b-18	TRUE	reported	igd	2	TRUE	37.0868	0.0126824
2	rs1014486	C	T	C	T	0.10508	-4.74e-05	NA	0.434435	FALSE	FALSE	FALSE	ieu-b-4957	3	159691112	9.44e-05	372617	0.62	Multiple myeloma || id:ieu-b-4957	Multiple myeloma	Multiple myeloma || ||	TRUE	igd	3	159691112	0.016368	1.36e-10	115803	ieu-b-18	|| id:ieu-b-18	TRUE	reported	igd	2	TRUE	41.2144	0.276273
3	rs1026916	G	A	G	A	-0.129653	0.00010501	NA	0.649575	FALSE	FALSE	FALSE	ieu-b-4957	17	40529835	9.75e-05	372617	0.28	Multiple myeloma || id:ieu-b-4957	Multiple myeloma	Multiple myeloma || ||	TRUE	igd	17	40529835	0.0174305	1.02e-13	115803	ieu-b-18	|| id:ieu-b-18	TRUE	reported	igd	2	TRUE	55.3281	0.0653913
4	rs1077667	T	C	T	C	-0.151862	2.36e-05	NA	0.209315	FALSE	FALSE	FALSE	ieu-b-4957	19	6668972	0.00011426	372617	0.84	Multiple myeloma || id:ieu-b-4957	Multiple myeloma	Multiple myeloma || ||	TRUE	igd	19	6668972	0.021225	8.37e-13	115803	ieu-b-18	|| id:ieu-b-18	TRUE	reported	igd	2	TRUE	51.1921	0.87396
5	rs10801908	T	C	T	C	-0.21495	4.71e-05	NA	0.120633	FALSE	FALSE	FALSE	ieu-b-4957	1	117090493	0.000143307	372617	0.74	Multiple myeloma || id:ieu-b-4957	Multiple myeloma	Multiple myeloma || ||	TRUE	igd	1	117090493	0.0263631	3.54e-16	115803	ieu-b-18	|| id:ieu-b-18	TRUE	reported	igd	2	TRUE	66.4786	0.158937
6	rs10936602	C	T	C	T	-0.108406	-0.000154325	NA	0.249534	FALSE	FALSE	FALSE	ieu-b-4957	3	169536637	0.000107591	372617	0.15	Multiple myeloma || id:ieu-b-4957	Multiple myeloma	Multiple myeloma || ||	TRUE	igd	3	169536637	0.0192127	1.68e-08	115803	ieu-b-18	|| id:ieu-b-18	TRUE	reported	igd	2	TRUE	31.8368	0.992464
7	rs11079784	C	T	C	T	0.107149	0.00016945	NA	0.499337	FALSE	FALSE	FALSE	ieu-b-4957	17	45702280	9.3e-05	372617	0.0680002	Multiple myeloma || id:ieu-b-4957	Multiple myeloma	Multiple myeloma || ||	TRUE	igd	17	45702280	0.016254	4.34e-11	115803	ieu-b-18	|| id:ieu-b-18	TRUE	reported	igd	2	TRUE	43.4566	0.0592448
8	rs1112718	G	A	G	A	-0.10562	4.35e-05	NA	0.406266	FALSE	FALSE	FALSE	ieu-b-4957	10	94479107	9.48e-05	372617	0.649999	Multiple myeloma || id:ieu-b-4957	Multiple myeloma	Multiple myeloma || ||	TRUE	igd	10	94479107	0.0166876	2.46e-10	115803	ieu-b-18	|| id:ieu-b-18	TRUE	reported	igd	2	TRUE	40.0594	0.105427
9	rs111718686	C	T	C	T	-0.632176	-7.59e-05	NA	0.134987	FALSE	FALSE	FALSE	ieu-b-4957	6	32697405	0.000138157	372617	0.58	Multiple myeloma || id:ieu-b-4957	Multiple myeloma	Multiple myeloma || ||	TRUE	igd	6	32697405	0.0385678	2.21e-60	115803	ieu-b-18	|| id:ieu-b-18	TRUE	reported	igd	2	TRUE	268.674	0.37626
10	rs11256593	T	C	T	C	0.186314	-5.01e-05	NA	0.523112	FALSE	FALSE	FALSE	ieu-b-4957	10	6117322	9.37e-05	372617	0.59	Multiple myeloma || id:ieu-b-4957	Multiple myeloma	Multiple myeloma || ||	TRUE	igd	10	6117322	0.0173516	6.78e-27	115803	ieu-b-18	|| id:ieu-b-18	TRUE	reported	igd	2	TRUE	115.295	0.705307
11	rs11749040	A	G	A	G	0.196745	-3.51e-05	NA	0.128688	FALSE	FALSE	FALSE	ieu-b-4957	5	40396425	0.000138888	372617	0.8	Multiple myeloma || id:ieu-b-4957	Multiple myeloma	Multiple myeloma || ||	TRUE	igd	5	40396425	0.0233464	3.54e-17	115803	ieu-b-18	|| id:ieu-b-18	TRUE	reported	igd	2	TRUE	71.0179	0.219545
12	rs1177228	G	A	G	A	0.107418	-2.07e-05	NA	0.72734	FALSE	FALSE	FALSE	ieu-b-4957	2	61242410	0.000104717	372617	0.84	Multiple myeloma || id:ieu-b-4957	Multiple myeloma	Multiple myeloma || ||	TRUE	igd	2	61242410	0.0186591	8.57e-09	115803	ieu-b-18	|| id:ieu-b-18	TRUE	reported	igd	2	TRUE	33.1415	0.484045
13	rs11809700	T	C	T	C	0.144448	7.92e-05	NA	0.266177	FALSE	FALSE	FALSE	ieu-b-4957	1	93152635	0.000105243	372617	0.450001	Multiple myeloma || id:ieu-b-4957	Multiple myeloma	Multiple myeloma || ||	TRUE	igd	1	93152635	0.0183508	3.51e-15	115803	ieu-b-18	|| id:ieu-b-18	TRUE	reported	igd	2	TRUE	61.9602	0.454478
14	rs12047318	A	G	A	G	-0.614483	7.24e-05	NA	0.071478	FALSE	FALSE	FALSE	ieu-b-4957	1	101307053	0.000180862	372617	0.69	Multiple myeloma || id:ieu-b-4957	Multiple myeloma	Multiple myeloma || ||	TRUE	igd	1	101307053	0.091081	1.51e-11	115803	ieu-b-18	|| id:ieu-b-18	TRUE	reported	igd	2	TRUE	45.516	0.367268
15	rs12133753	T	C	T	C	-0.124781	-6.21e-05	NA	0.17371	FALSE	FALSE	FALSE	ieu-b-4957	1	92222089	0.000122905	372617	0.61	Multiple myeloma || id:ieu-b-4957	Multiple myeloma	Multiple myeloma || ||	TRUE	igd	1	92222089	0.0222053	1.92e-08	115803	ieu-b-18	|| id:ieu-b-18	TRUE	reported	igd	2	TRUE	31.5779	0.398402
16	rs12147246	G	A	G	A	-0.0993784	-0.000165338	NA	0.649887	FALSE	FALSE	FALSE	ieu-b-4957	14	103265844	9.74e-05	372617	0.0899995	Multiple myeloma || id:ieu-b-4957	Multiple myeloma	Multiple myeloma || ||	TRUE	igd	14	103265844	0.0169228	4.29e-09	115803	ieu-b-18	|| id:ieu-b-18	TRUE	reported	igd	2	TRUE	34.4857	0.329444
17	rs12196740	T	C	T	C	-0.423436	-0.000467368	NA	0.083479	FALSE	FALSE	FALSE	ieu-b-4957	6	31321407	0.000169126	372617	0.00569994	Multiple myeloma || id:ieu-b-4957	Multiple myeloma	Multiple myeloma || ||	TRUE	igd	6	31321407	0.0514159	1.79e-16	115803	ieu-b-18	|| id:ieu-b-18	TRUE	reported	igd	2	TRUE	67.8236	0.670585
18	rs12365699	A	G	A	G	-0.143754	-0.000236633	NA	0.167292	FALSE	FALSE	FALSE	ieu-b-4957	11	118743286	0.000125214	372617	0.0589997	Multiple myeloma || id:ieu-b-4957	Multiple myeloma	Multiple myeloma || ||	TRUE	igd	11	118743286	0.0228493	3.15e-10	115803	ieu-b-18	|| id:ieu-b-18	TRUE	reported	igd	2	TRUE	39.5817	0.144473
19	rs12434551	T	A	T	A	-0.103909	0.000176909	NA	0.463917	FALSE	TRUE	TRUE	ieu-b-4957	14	69253364	9.32e-05	372617	0.0580003	Multiple myeloma || id:ieu-b-4957	Multiple myeloma	Multiple myeloma || ||	TRUE	igd	14	69253364	0.0162992	1.83e-10	115803	ieu-b-18	|| id:ieu-b-18	TRUE	reported	igd	2	FALSE	40.6419	0.883851
20	rs12478539	C	G	C	G	-0.123191	-0.00011318	NA	0.276828	FALSE	TRUE	TRUE	ieu-b-4957	2	43355324	0.00010437	372617	0.28	Multiple myeloma || id:ieu-b-4957	Multiple myeloma	Multiple myeloma || ||	TRUE	igd	2	43355324	0.0186905	4.37e-11	115803	ieu-b-18	|| id:ieu-b-18	TRUE	reported	igd	2	FALSE	43.4426	0.825204
21	rs1250551	T	G	T	G	0.115748	-6.33e-05	NA	0.368387	FALSE	FALSE	FALSE	ieu-b-4957	10	81059335	9.66e-05	372617	0.51	Multiple myeloma || id:ieu-b-4957	Multiple myeloma	Multiple myeloma || ||	TRUE	igd	10	81059335	0.0173687	2.66e-11	115803	ieu-b-18	|| id:ieu-b-18	TRUE	reported	igd	2	TRUE	44.4112	0.265207
22	rs12525643	G	A	G	A	0.12262	3.87e-05	NA	0.281521	FALSE	FALSE	FALSE	ieu-b-4957	6	138011151	0.000103884	372617	0.709999	Multiple myeloma || id:ieu-b-4957	Multiple myeloma	Multiple myeloma || ||	TRUE	igd	6	138011151	0.0180091	9.84e-12	115803	ieu-b-18	|| id:ieu-b-18	TRUE	reported	igd	2	TRUE	46.3595	0.541069
23	rs12612620	A	G	A	G	0.211833	7.82e-05	NA	0.232602	FALSE	FALSE	FALSE	ieu-b-4957	2	112488876	0.000111178	372617	0.48	Multiple myeloma || id:ieu-b-4957	Multiple myeloma	Multiple myeloma || ||	TRUE	igd	2	112488876	0.036063	4.26e-09	115803	ieu-b-18	|| id:ieu-b-18	TRUE	reported	igd	2	TRUE	34.5035	0.180637
24	rs12925972	C	T	C	T	0.0945826	1.62e-05	NA	0.544619	FALSE	FALSE	FALSE	ieu-b-4957	16	79111297	9.41e-05	372617	0.86	Multiple myeloma || id:ieu-b-4957	Multiple myeloma	Multiple myeloma || ||	TRUE	igd	16	79111297	0.0170812	3.07e-08	115803	ieu-b-18	|| id:ieu-b-18	TRUE	reported	igd	2	TRUE	30.661	0.978632
25	rs13075144	C	T	C	T	0.135143	1.89e-05	NA	0.635871	FALSE	FALSE	FALSE	ieu-b-4957	3	121511425	9.66e-05	372617	0.85	Multiple myeloma || id:ieu-b-4957	Multiple myeloma	Multiple myeloma || ||	TRUE	igd	3	121511425	0.0227087	2.66e-09	115803	ieu-b-18	|| id:ieu-b-18	TRUE	reported	igd	2	TRUE	35.4162	0.861536
26	rs13327021	T	C	T	C	0.115186	1.96e-05	NA	0.351468	FALSE	FALSE	FALSE	ieu-b-4957	3	27783015	9.75e-05	372617	0.84	Multiple myeloma || id:ieu-b-4957	Multiple myeloma	Multiple myeloma || ||	TRUE	igd	3	27783015	0.0171219	1.73e-11	115803	ieu-b-18	|| id:ieu-b-18	TRUE	reported	igd	2	TRUE	45.258	0.509033
27	rs140522	C	T	C	T	-0.110596	-0.000181393	NA	0.672048	FALSE	FALSE	FALSE	ieu-b-4957	22	50971266	9.91e-05	372617	0.0669993	Multiple myeloma || id:ieu-b-4957	Multiple myeloma	Multiple myeloma || ||	TRUE	igd	22	50971266	0.017536	2.85e-10	115803	ieu-b-18	|| id:ieu-b-18	TRUE	reported	igd	2	TRUE	39.7757	0.815616
28	rs1465697	T	C	T	C	0.124317	-2.21e-05	NA	0.250462	FALSE	FALSE	FALSE	ieu-b-4957	19	49837246	0.000107609	372617	0.84	Multiple myeloma || id:ieu-b-4957	Multiple myeloma	Multiple myeloma || ||	TRUE	igd	19	49837246	0.0187656	3.48e-11	115803	ieu-b-18	|| id:ieu-b-18	TRUE	reported	igd	2	TRUE	43.887	0.516604
29	rs17124032	A	G	A	G	-0.216803	1.62e-05	NA	0.078122	FALSE	FALSE	FALSE	ieu-b-4957	14	88546009	0.000174107	372617	0.93	Multiple myeloma || id:ieu-b-4957	Multiple myeloma	Multiple myeloma || ||	TRUE	igd	14	88546009	0.0316224	7.08e-12	115803	ieu-b-18	|| id:ieu-b-18	TRUE	reported	igd	2	TRUE	47.0047	0.898756
30	rs17200698	T	C	T	C	-0.248187	-0.000115699	NA	0.048147	FALSE	FALSE	FALSE	ieu-b-4957	6	31483700	0.000217373	372617	0.59	Multiple myeloma || id:ieu-b-4957	Multiple myeloma	Multiple myeloma || ||	TRUE	igd	6	31483700	0.0425626	5.51e-09	115803	ieu-b-18	|| id:ieu-b-18	TRUE	reported	igd	2	TRUE	34.0018	0.0388204
31	rs1738074	C	T	C	T	0.113729	4.54e-05	NA	0.565331	FALSE	FALSE	FALSE	ieu-b-4957	6	159465977	9.37e-05	372617	0.630001	Multiple myeloma || id:ieu-b-4957	Multiple myeloma	Multiple myeloma || ||	TRUE	igd	6	159465977	0.0167056	9.91e-12	115803	ieu-b-18	|| id:ieu-b-18	TRUE	reported	igd	2	TRUE	46.3466	0.166295
32	rs1860545	A	G	A	G	0.116534	-0.000120685	NA	0.396558	FALSE	FALSE	FALSE	ieu-b-4957	12	6446777	9.51e-05	372617	0.2	Multiple myeloma || id:ieu-b-4957	Multiple myeloma	Multiple myeloma || ||	TRUE	igd	12	6446777	0.0170311	7.79e-12	115803	ieu-b-18	|| id:ieu-b-18	TRUE	reported	igd	2	TRUE	46.8188	0.941025
33	rs1974459	A	C	C	G	-1.08975	-0.000166505	NA	0.069779	TRUE	FALSE	FALSE	ieu-b-4957	6	32452142	0.000185327	372617	0.37	Multiple myeloma || id:ieu-b-4957	Multiple myeloma	Multiple myeloma || ||	TRUE	igd	6	32452142	0.0358318	1e-200	115803	ieu-b-18	|| id:ieu-b-18	TRUE	reported	igd	2	FALSE	924.946	0.356328
34	rs206776	C	T	C	T	-0.121829	-5.22e-05	NA	0.694328	FALSE	FALSE	FALSE	ieu-b-4957	6	32953711	0.000101106	372617	0.61	Multiple myeloma || id:ieu-b-4957	Multiple myeloma	Multiple myeloma || ||	TRUE	igd	6	32953711	0.0175424	3.79e-12	115803	ieu-b-18	|| id:ieu-b-18	TRUE	reported	igd	2	TRUE	48.2307	0.0685267
35	rs2150879	A	G	A	G	-0.103549	-0.00010855	NA	0.553091	FALSE	FALSE	FALSE	ieu-b-4957	17	57859210	9.34e-05	372617	0.25	Multiple myeloma || id:ieu-b-4957	Multiple myeloma	Multiple myeloma || ||	TRUE	igd	17	57859210	0.0164769	3.29e-10	115803	ieu-b-18	|| id:ieu-b-18	TRUE	reported	igd	2	TRUE	39.4949	0.284734
36	rs2213307	T	A	T	A	-0.168655	0.00015295	NA	0.342553	FALSE	TRUE	TRUE	ieu-b-4957	6	33045147	9.8e-05	372617	0.12	Multiple myeloma || id:ieu-b-4957	Multiple myeloma	Multiple myeloma || ||	TRUE	igd	6	33045147	0.0174719	4.78e-22	115803	ieu-b-18	|| id:ieu-b-18	TRUE	reported	igd	2	FALSE	93.179	0.963093
37	rs2248137	G	C	G	C	-0.11205	2.97e-05	NA	0.401029	FALSE	TRUE	TRUE	ieu-b-4957	20	52789743	9.55e-05	372617	0.760001	Multiple myeloma || id:ieu-b-4957	Multiple myeloma	Multiple myeloma || ||	TRUE	igd	20	52789743	0.0172271	7.81e-11	115803	ieu-b-18	|| id:ieu-b-18	TRUE	reported	igd	2	FALSE	42.3057	0.277328
38	rs2317231	T	G	T	G	-0.100569	4.01e-05	NA	0.446123	FALSE	FALSE	FALSE	ieu-b-4957	1	157686337	9.4e-05	372617	0.67	Multiple myeloma || id:ieu-b-4957	Multiple myeloma	Multiple myeloma || ||	TRUE	igd	1	157686337	0.0167449	1.9e-09	115803	ieu-b-18	|| id:ieu-b-18	TRUE	reported	igd	2	TRUE	36.0714	0.375836
39	rs2546890	G	A	G	A	-0.116983	-4.74e-05	NA	0.481596	FALSE	FALSE	FALSE	ieu-b-4957	5	158759900	9.3e-05	372617	0.61	Multiple myeloma || id:ieu-b-4957	Multiple myeloma	Multiple myeloma || ||	TRUE	igd	5	158759900	0.0164181	1.04e-12	115803	ieu-b-18	|| id:ieu-b-18	TRUE	reported	igd	2	TRUE	50.7691	0.150364
40	rs2681424	C	T	C	T	-0.121155	-8.62e-05	NA	0.491627	FALSE	FALSE	FALSE	ieu-b-4957	3	121769522	9.33e-05	372617	0.36	Multiple myeloma || id:ieu-b-4957	Multiple myeloma	Multiple myeloma || ||	TRUE	igd	3	121769522	0.0165779	2.71e-13	115803	ieu-b-18	|| id:ieu-b-18	TRUE	reported	igd	2	TRUE	53.4101	0.805495
41	rs2736197	T	G	T	G	-0.456095	7.26e-05	NA	0.031013	FALSE	FALSE	FALSE	ieu-b-4957	6	31688388	0.000268379	372617	0.79	Multiple myeloma || id:ieu-b-4957	Multiple myeloma	Multiple myeloma || ||	TRUE	igd	6	31688388	0.0719372	2.29e-10	115803	ieu-b-18	|| id:ieu-b-18	TRUE	reported	igd	2	TRUE	40.1979	0.448127
42	rs2760522	G	C	G	C	0.124339	5.25e-05	NA	0.820901	FALSE	TRUE	TRUE	ieu-b-4957	1	192529414	0.0001215	372617	0.67	Multiple myeloma || id:ieu-b-4957	Multiple myeloma	Multiple myeloma || ||	TRUE	igd	1	192529414	0.0219691	1.52e-08	115803	ieu-b-18	|| id:ieu-b-18	TRUE	reported	igd	2	FALSE	32.0325	0.592355
43	rs2857700	C	T	C	T	-0.767224	-0.000355494	NA	0.863445	FALSE	FALSE	FALSE	ieu-b-4957	6	31572481	0.000139401	372617	0.0109999	Multiple myeloma || id:ieu-b-4957	Multiple myeloma	Multiple myeloma || ||	TRUE	igd	6	31572481	0.0237495	1e-200	115803	ieu-b-18	|| id:ieu-b-18	TRUE	reported	igd	2	TRUE	1043.6	0.734406
44	rs28703878	G	A	G	A	0.133646	-0.000163706	NA	0.274864	FALSE	FALSE	FALSE	ieu-b-4957	8	79417222	0.000105857	372617	0.12	Multiple myeloma || id:ieu-b-4957	Multiple myeloma	Multiple myeloma || ||	TRUE	igd	8	79417222	0.0214335	4.51e-10	115803	ieu-b-18	|| id:ieu-b-18	TRUE	reported	igd	2	TRUE	38.88	0.721194
45	rs28746997	T	C	T	C	-0.476731	-1.57e-05	NA	0.231756	FALSE	FALSE	FALSE	ieu-b-4957	6	32654225	0.000111631	372617	0.89	Multiple myeloma || id:ieu-b-4957	Multiple myeloma	Multiple myeloma || ||	TRUE	igd	6	32654225	0.02533	5.1e-79	115803	ieu-b-18	|| id:ieu-b-18	TRUE	reported	igd	2	TRUE	354.223	0.317089
46	rs28752924	C	T	C	T	-0.385194	-7.72e-05	NA	0.44709	FALSE	FALSE	FALSE	ieu-b-4957	6	31303922	9.65e-05	372617	0.42	Multiple myeloma || id:ieu-b-4957	Multiple myeloma	Multiple myeloma || ||	TRUE	igd	6	31303922	0.0280501	6.5e-43	115803	ieu-b-18	|| id:ieu-b-18	TRUE	reported	igd	2	TRUE	188.578	0.317089
47	rs28752924	C	T	C	A	-0.385194	-0.000249472	NA	0.244058	TRUE	FALSE	FALSE	ieu-b-4957	6	31303922	0.000129481	372617	0.0539995	Multiple myeloma || id:ieu-b-4957	Multiple myeloma	Multiple myeloma || ||	TRUE	igd	6	31303922	0.0280501	6.5e-43	115803	ieu-b-18	|| id:ieu-b-18	TRUE	reported	igd	2	FALSE	188.578	0.317089
48	rs28834106	C	T	C	T	-0.12936	5.31e-05	NA	0.279549	FALSE	FALSE	FALSE	ieu-b-4957	19	10592144	0.000104362	372617	0.61	Multiple myeloma || id:ieu-b-4957	Multiple myeloma	Multiple myeloma || ||	TRUE	igd	19	10592144	0.0195643	3.79e-11	115803	ieu-b-18	|| id:ieu-b-18	TRUE	reported	igd	2	TRUE	43.7191	0.814924
49	rs2975047	A	G	A	G	-0.411845	-8.39e-05	NA	0.327078	FALSE	FALSE	FALSE	ieu-b-4957	6	29914399	9.92e-05	372617	0.4	Multiple myeloma || id:ieu-b-4957	Multiple myeloma	Multiple myeloma || ||	TRUE	igd	6	29914399	0.021349	6.39e-83	115803	ieu-b-18	|| id:ieu-b-18	TRUE	reported	igd	2	TRUE	372.145	0.495813
50	rs34695601	C	T	C	T	-0.109482	-3.36e-05	NA	0.252895	FALSE	FALSE	FALSE	ieu-b-4957	14	76014298	0.000107365	372617	0.75	Multiple myeloma || id:ieu-b-4957	Multiple myeloma	Multiple myeloma || ||	TRUE	igd	14	76014298	0.0197905	3.16e-08	115803	ieu-b-18	|| id:ieu-b-18	TRUE	reported	igd	2	TRUE	30.6036	0.805658
51	rs35335304	G	C	G	C	0.133044	-0.000267382	NA	0.279097	FALSE	TRUE	TRUE	ieu-b-4957	10	6187416	0.000104959	372617	0.0109999	Multiple myeloma || id:ieu-b-4957	Multiple myeloma	Multiple myeloma || ||	TRUE	igd	10	6187416	0.0240597	3.21e-08	115803	ieu-b-18	|| id:ieu-b-18	TRUE	reported	igd	2	FALSE	30.5781	0.159344
52	rs354033	A	G	A	G	-0.107957	5.19e-05	NA	0.257233	FALSE	FALSE	FALSE	ieu-b-4957	7	149289464	0.000106511	372617	0.630001	Multiple myeloma || id:ieu-b-4957	Multiple myeloma	Multiple myeloma || ||	TRUE	igd	7	149289464	0.0189431	1.21e-08	115803	ieu-b-18	|| id:ieu-b-18	TRUE	reported	igd	2	TRUE	32.4788	0.799823
53	rs35486093	G	A	G	A	0.179486	0.000158701	NA	0.090136	FALSE	FALSE	FALSE	ieu-b-4957	1	85729820	0.000162709	372617	0.33	Multiple myeloma || id:ieu-b-4957	Multiple myeloma	Multiple myeloma || ||	TRUE	igd	1	85729820	0.0280638	1.6e-10	115803	ieu-b-18	|| id:ieu-b-18	TRUE	reported	igd	2	TRUE	40.9042	0.418819
54	rs35540610	C	T	C	T	0.135143	0.000105592	NA	0.232812	FALSE	FALSE	FALSE	ieu-b-4957	2	231121829	0.000110167	372617	0.34	Multiple myeloma || id:ieu-b-4957	Multiple myeloma	Multiple myeloma || ||	TRUE	igd	2	231121829	0.0193517	2.88e-12	115803	ieu-b-18	|| id:ieu-b-18	TRUE	reported	igd	2	TRUE	48.7696	0.174477
55	rs35703946	A	G	A	G	-0.172524	0.000200778	NA	0.144965	FALSE	FALSE	FALSE	ieu-b-4957	16	86021505	0.000137337	372617	0.14	Multiple myeloma || id:ieu-b-4957	Multiple myeloma	Multiple myeloma || ||	TRUE	igd	16	86021505	0.02874	1.94e-09	115803	ieu-b-18	|| id:ieu-b-18	TRUE	reported	igd	2	TRUE	36.0351	0.775406
56	rs3809627	A	C	A	C	-0.0969515	-1.75e-05	NA	0.402341	FALSE	FALSE	FALSE	ieu-b-4957	16	30103160	9.5e-05	372617	0.85	Multiple myeloma || id:ieu-b-4957	Multiple myeloma	Multiple myeloma || ||	TRUE	igd	16	30103160	0.0175395	3.25e-08	115803	ieu-b-18	|| id:ieu-b-18	TRUE	reported	igd	2	TRUE	30.5545	0.00469645
57	rs41284712	T	G	T	G	-1.79396	-7.82e-05	NA	0.077451	FALSE	FALSE	FALSE	ieu-b-4957	6	32551289	0.00022971	372617	0.73	Multiple myeloma || id:ieu-b-4957	Multiple myeloma	Multiple myeloma || ||	TRUE	igd	6	32551289	0.0585022	1e-200	115803	ieu-b-18	|| id:ieu-b-18	TRUE	reported	igd	2	TRUE	940.332	NA
58	rs415759	C	T	C	T	0.118784	-0.000178848	NA	0.179618	FALSE	FALSE	FALSE	ieu-b-4957	16	1066917	0.000121642	372617	0.14	Multiple myeloma || id:ieu-b-4957	Multiple myeloma	Multiple myeloma || ||	TRUE	igd	16	1066917	0.0217558	4.76e-08	115803	ieu-b-18	|| id:ieu-b-18	TRUE	reported	igd	2	TRUE	29.8103	0.882162
59	rs4325907	T	C	T	C	-0.099268	8.27e-05	NA	0.643913	FALSE	FALSE	FALSE	ieu-b-4957	3	101749022	9.72e-05	372617	0.4	Multiple myeloma || id:ieu-b-4957	Multiple myeloma	Multiple myeloma || ||	TRUE	igd	3	101749022	0.0168311	3.68e-09	115803	ieu-b-18	|| id:ieu-b-18	TRUE	reported	igd	2	TRUE	34.7851	0.333455
60	rs438613	C	T	C	T	0.138021	9.32e-05	NA	0.471437	FALSE	FALSE	FALSE	ieu-b-4957	3	28072086	9.31e-05	372617	0.32	Multiple myeloma || id:ieu-b-4957	Multiple myeloma	Multiple myeloma || ||	TRUE	igd	3	28072086	0.0166057	9.43e-17	115803	ieu-b-18	|| id:ieu-b-18	TRUE	reported	igd	2	TRUE	69.0838	0.450539
61	rs4711234	G	A	G	A	-0.132256	3.91e-05	NA	0.157992	FALSE	FALSE	FALSE	ieu-b-4957	6	30768583	0.000127427	372617	0.760001	Multiple myeloma || id:ieu-b-4957	Multiple myeloma	Multiple myeloma || ||	TRUE	igd	6	30768583	0.0225224	4.3e-09	115803	ieu-b-18	|| id:ieu-b-18	TRUE	reported	igd	2	TRUE	34.4827	0.387437
62	rs4808760	G	C	G	C	-0.13456	5.95e-05	NA	0.286499	FALSE	TRUE	TRUE	ieu-b-4957	19	18301979	0.000102958	372617	0.56	Multiple myeloma || id:ieu-b-4957	Multiple myeloma	Multiple myeloma || ||	TRUE	igd	19	18301979	0.0186122	4.84e-13	115803	ieu-b-18	|| id:ieu-b-18	TRUE	reported	igd	2	FALSE	52.2681	0.109797
63	rs483180	G	C	G	C	-0.108254	-0.000104778	NA	0.319992	FALSE	TRUE	TRUE	ieu-b-4957	1	120267505	0.0001	372617	0.29	Multiple myeloma || id:ieu-b-4957	Multiple myeloma	Multiple myeloma || ||	TRUE	igd	1	120267505	0.0179894	1.77e-09	115803	ieu-b-18	|| id:ieu-b-18	TRUE	reported	igd	2	FALSE	36.2122	0.507549
64	rs4896153	A	T	A	T	-0.138343	5.61e-05	NA	0.631535	FALSE	TRUE	TRUE	ieu-b-4957	6	135833463	9.64e-05	372617	0.56	Multiple myeloma || id:ieu-b-4957	Multiple myeloma	Multiple myeloma || ||	TRUE	igd	6	135833463	0.0187589	1.65e-13	115803	ieu-b-18	|| id:ieu-b-18	TRUE	reported	igd	2	FALSE	54.3876	0.772001
65	rs4939490	G	C	G	C	0.136627	-4.07e-05	NA	0.394871	FALSE	TRUE	TRUE	ieu-b-4957	11	60793651	9.51e-05	372617	0.67	Multiple myeloma || id:ieu-b-4957	Multiple myeloma	Multiple myeloma || ||	TRUE	igd	11	60793651	0.0174104	4.25e-15	115803	ieu-b-18	|| id:ieu-b-18	TRUE	reported	igd	2	FALSE	61.5823	0.296802
66	rs55970742	T	C	T	C	-0.100373	-8.03e-06	NA	0.676962	FALSE	FALSE	FALSE	ieu-b-4957	7	2441337	9.98e-05	372617	0.94	Multiple myeloma || id:ieu-b-4957	Multiple myeloma	Multiple myeloma || ||	TRUE	igd	7	2441337	0.017899	2.05e-08	115803	ieu-b-18	|| id:ieu-b-18	TRUE	reported	igd	2	TRUE	31.4468	0.616899
67	rs56232455	A	G	A	G	0.15841	7.72e-05	NA	0.483981	FALSE	FALSE	FALSE	ieu-b-4957	11	321235	9.58e-05	372617	0.42	Multiple myeloma || id:ieu-b-4957	Multiple myeloma	Multiple myeloma || ||	TRUE	igd	11	321235	0.0281246	1.78e-08	115803	ieu-b-18	|| id:ieu-b-18	TRUE	reported	igd	2	TRUE	31.7243	0.854199
68	rs59655222	C	T	C	T	-0.123191	8.18e-05	NA	0.292188	FALSE	FALSE	FALSE	ieu-b-4957	1	200875897	0.000102451	372617	0.42	Multiple myeloma || id:ieu-b-4957	Multiple myeloma	Multiple myeloma || ||	TRUE	igd	1	200875897	0.0186277	3.76e-11	115803	ieu-b-18	|| id:ieu-b-18	TRUE	reported	igd	2	TRUE	43.736	0.596151
69	rs6032662	T	C	T	C	-0.133831	-2.29e-05	NA	0.754043	FALSE	FALSE	FALSE	ieu-b-4957	20	44734310	0.000108271	372617	0.83	Multiple myeloma || id:ieu-b-4957	Multiple myeloma	Multiple myeloma || ||	TRUE	igd	20	44734310	0.0183292	2.85e-13	115803	ieu-b-18	|| id:ieu-b-18	TRUE	reported	igd	2	TRUE	53.3122	0.921352
70	rs62420820	A	G	A	G	0.137237	-1.7e-05	NA	0.238739	FALSE	FALSE	FALSE	ieu-b-4957	6	137438057	0.00010922	372617	0.88	Multiple myeloma || id:ieu-b-4957	Multiple myeloma	Multiple myeloma || ||	TRUE	igd	6	137438057	0.0187505	2.5e-13	115803	ieu-b-18	|| id:ieu-b-18	TRUE	reported	igd	2	TRUE	53.5694	0.0806603
71	rs6496663	C	A	C	A	0.100594	-4.67e-05	NA	0.30509	FALSE	FALSE	FALSE	ieu-b-4957	15	90887584	0.000101711	372617	0.649999	Multiple myeloma || id:ieu-b-4957	Multiple myeloma	Multiple myeloma || ||	TRUE	igd	15	90887584	0.0181091	2.78e-08	115803	ieu-b-18	|| id:ieu-b-18	TRUE	reported	igd	2	TRUE	30.8568	0.548059
72	rs6670198	C	T	C	T	-0.145026	0.000117393	NA	0.355931	FALSE	FALSE	FALSE	ieu-b-4957	1	2520527	9.71e-05	372617	0.23	Multiple myeloma || id:ieu-b-4957	Multiple myeloma	Multiple myeloma || ||	TRUE	igd	1	2520527	0.0176423	2.03e-16	115803	ieu-b-18	|| id:ieu-b-18	TRUE	reported	igd	2	TRUE	67.5743	0.601217
73	rs6903655	T	C	T	C	0.1207	-0.000126916	NA	0.200227	FALSE	FALSE	FALSE	ieu-b-4957	6	135492537	0.000116707	372617	0.28	Multiple myeloma || id:ieu-b-4957	Multiple myeloma	Multiple myeloma || ||	TRUE	igd	6	135492537	0.0207316	5.81e-09	115803	ieu-b-18	|| id:ieu-b-18	TRUE	reported	igd	2	TRUE	33.896	0.317798
74	rs6924352	T	G	T	G	-0.375349	-2.09e-05	NA	0.210148	FALSE	FALSE	FALSE	ieu-b-4957	6	32206199	0.000114599	372617	0.86	Multiple myeloma || id:ieu-b-4957	Multiple myeloma	Multiple myeloma || ||	TRUE	igd	6	32206199	0.0227714	4.83e-61	115803	ieu-b-18	|| id:ieu-b-18	TRUE	reported	igd	2	TRUE	271.701	0.0767361
75	rs6990534	G	A	G	A	0.10714	0.000138613	NA	0.70565	FALSE	FALSE	FALSE	ieu-b-4957	8	128814091	0.000102147	372617	0.17	Multiple myeloma || id:ieu-b-4957	Multiple myeloma	Multiple myeloma || ||	TRUE	igd	8	128814091	0.018154	3.6e-09	115803	ieu-b-18	|| id:ieu-b-18	TRUE	reported	igd	2	TRUE	34.8304	0.922378
76	rs701006	G	A	G	A	0.113864	0.000101922	NA	0.591093	FALSE	FALSE	FALSE	ieu-b-4957	12	58106836	9.47e-05	372617	0.28	Multiple myeloma || id:ieu-b-4957	Multiple myeloma	Multiple myeloma || ||	TRUE	igd	12	58106836	0.0168357	1.35e-11	115803	ieu-b-18	|| id:ieu-b-18	TRUE	reported	igd	2	TRUE	45.7415	0.222299
78	rs7200146	T	G	T	G	-0.170788	-0.000106482	NA	0.660032	FALSE	FALSE	FALSE	ieu-b-4957	16	11213449	9.87e-05	372617	0.28	Multiple myeloma || id:ieu-b-4957	Multiple myeloma	Multiple myeloma || ||	TRUE	igd	16	11213449	0.0169488	7e-24	115803	ieu-b-18	|| id:ieu-b-18	TRUE	reported	igd	2	TRUE	101.54	0.736053
79	rs7222450	A	G	A	G	0.0983963	-3.72e-05	NA	0.503783	FALSE	FALSE	FALSE	ieu-b-4957	17	43407670	9.34e-05	372617	0.69	Multiple myeloma || id:ieu-b-4957	Multiple myeloma	Multiple myeloma || ||	TRUE	igd	17	43407670	0.0174702	1.78e-08	115803	ieu-b-18	|| id:ieu-b-18	TRUE	reported	igd	2	TRUE	31.7221	0.350685
80	rs72851025	C	T	C	T	-2.11114	1.03e-05	NA	0.37469	FALSE	FALSE	FALSE	ieu-b-4957	6	32501459	9.61e-05	372617	0.91	Multiple myeloma || id:ieu-b-4957	Multiple myeloma	Multiple myeloma || ||	TRUE	igd	6	32501459	0.0662383	1e-200	115803	ieu-b-18	|| id:ieu-b-18	TRUE	reported	igd	2	TRUE	1015.82	NA
81	rs72928038	A	G	A	G	0.160521	1.63e-05	NA	0.179438	FALSE	FALSE	FALSE	ieu-b-4957	6	90976768	0.000121177	372617	0.89	Multiple myeloma || id:ieu-b-4957	Multiple myeloma	Multiple myeloma || ||	TRUE	igd	6	90976768	0.0247614	9.01e-11	115803	ieu-b-18	|| id:ieu-b-18	TRUE	reported	igd	2	TRUE	42.0255	0.985344
82	rs74449127	G	A	G	A	-0.196964	-0.000118048	NA	0.302674	FALSE	FALSE	FALSE	ieu-b-4957	1	101290432	0.000101776	372617	0.25	Multiple myeloma || id:ieu-b-4957	Multiple myeloma	Multiple myeloma || ||	TRUE	igd	1	101290432	0.0255798	1.36e-14	115803	ieu-b-18	|| id:ieu-b-18	TRUE	reported	igd	2	TRUE	59.2897	0.194023
83	rs7592560	A	G	A	G	0.10409	4.79e-05	NA	0.547098	FALSE	FALSE	FALSE	ieu-b-4957	2	68647001	9.35e-05	372617	0.61	Multiple myeloma || id:ieu-b-4957	Multiple myeloma	Multiple myeloma || ||	TRUE	igd	2	68647001	0.016508	2.87e-10	115803	ieu-b-18	|| id:ieu-b-18	TRUE	reported	igd	2	TRUE	39.7584	0.84664
84	rs7855251	C	T	C	T	-0.110109	-2.96e-05	NA	0.257071	FALSE	FALSE	FALSE	ieu-b-4957	9	100868189	0.000107982	372617	0.780001	Multiple myeloma || id:ieu-b-4957	Multiple myeloma	Multiple myeloma || ||	TRUE	igd	9	100868189	0.0200898	4.23e-08	115803	ieu-b-18	|| id:ieu-b-18	TRUE	reported	igd	2	TRUE	30.0396	0.905287
85	rs7975763	T	C	T	C	0.121038	3.99e-05	NA	0.205992	FALSE	FALSE	FALSE	ieu-b-4957	12	123604053	0.000115433	372617	0.73	Multiple myeloma || id:ieu-b-4957	Multiple myeloma	Multiple myeloma || ||	TRUE	igd	12	123604053	0.0209676	7.8e-09	115803	ieu-b-18	|| id:ieu-b-18	TRUE	reported	igd	2	TRUE	33.3231	0.0886298
86	rs802730	C	T	C	T	-0.11431	2.71e-05	NA	0.312158	FALSE	FALSE	FALSE	ieu-b-4957	6	128280104	0.000100523	372617	0.79	Multiple myeloma || id:ieu-b-4957	Multiple myeloma	Multiple myeloma || ||	TRUE	igd	6	128280104	0.0181819	3.24e-10	115803	ieu-b-18	|| id:ieu-b-18	TRUE	reported	igd	2	TRUE	39.5266	0.41249
87	rs8102445	T	G	T	G	-0.10075	0.000104734	NA	0.563048	FALSE	FALSE	FALSE	ieu-b-4957	19	47637608	9.36e-05	372617	0.26	Multiple myeloma || id:ieu-b-4957	Multiple myeloma	Multiple myeloma || ||	TRUE	igd	19	47637608	0.0171403	4.15e-09	115803	ieu-b-18	|| id:ieu-b-18	TRUE	reported	igd	2	TRUE	34.5504	0.373654
88	rs9405064	C	A	C	A	-0.263705	-0.000228581	NA	0.358514	FALSE	FALSE	FALSE	ieu-b-4957	6	31292582	0.000117431	372617	0.0519996	Multiple myeloma || id:ieu-b-4957	Multiple myeloma	Multiple myeloma || ||	TRUE	igd	6	31292582	0.029219	1.8e-19	115803	ieu-b-18	|| id:ieu-b-18	TRUE	reported	igd	2	TRUE	81.4528	NA
89	rs9591325	C	T	C	T	-0.212366	-0.000162955	NA	0.067995	FALSE	FALSE	FALSE	ieu-b-4957	13	50811220	0.00018537	372617	0.38	Multiple myeloma || id:ieu-b-4957	Multiple myeloma	Multiple myeloma || ||	TRUE	igd	13	50811220	0.0339891	4.16e-10	115803	ieu-b-18	|| id:ieu-b-18	TRUE	reported	igd	2	TRUE	39.0383	0.456772
90	rs9610458	T	C	T	C	0.114221	9.84e-06	NA	0.530221	FALSE	FALSE	FALSE	ieu-b-4957	22	22205353	9.35e-05	372617	0.92	Multiple myeloma || id:ieu-b-4957	Multiple myeloma	Multiple myeloma || ||	TRUE	igd	22	22205353	0.0165102	4.57e-12	115803	ieu-b-18	|| id:ieu-b-18	TRUE	reported	igd	2	TRUE	47.8616	0.165914
91	rs9843355	A	G	A	G	-0.133831	-0.000214844	NA	0.190074	FALSE	FALSE	FALSE	ieu-b-4957	3	119228508	0.00011868	372617	0.0700003	Multiple myeloma || id:ieu-b-4957	Multiple myeloma	Multiple myeloma || ||	TRUE	igd	3	119228508	0.0214887	4.72e-10	115803	ieu-b-18	|| id:ieu-b-18	TRUE	reported	igd	2	TRUE	38.7876	0.00688621
92	rs9955954	G	A	G	A	-0.110038	6.75e-05	NA	0.233712	FALSE	FALSE	FALSE	ieu-b-4957	18	56348044	0.000110252	372617	0.54	Multiple myeloma || id:ieu-b-4957	Multiple myeloma	Multiple myeloma || ||	TRUE	igd	18	56348044	0.0194511	1.54e-08	115803	ieu-b-18	|| id:ieu-b-18	TRUE	reported	igd	2	TRUE	32.0035	0.689754
93	rs9992763	T	G	T	G	-0.0900341	-6.44e-05	NA	0.567985	FALSE	FALSE	FALSE	ieu-b-4957	4	109058718	9.4e-05	372617	0.49	Multiple myeloma || id:ieu-b-4957	Multiple myeloma	Multiple myeloma || ||	TRUE	igd	4	109058718	0.0164612	4.51e-08	115803	ieu-b-18	|| id:ieu-b-18	TRUE	reported	igd	2	TRUE	29.9151	0.657258

## Sheet: psc.dat
	SNP	effect_allele.exposure	other_allele.exposure	effect_allele.outcome	other_allele.outcome	beta.exposure	beta.outcome	eaf.exposure	eaf.outcome	remove	palindromic	ambiguous	id.outcome	chr	pos	se.outcome	samplesize.outcome	pval.outcome	outcome	originalname.outcome	outcome.deprecated	mr_keep.outcome	se.exposure	samplesize.exposure	pos.exposure	chr.exposure	pval.exposure	id.exposure	exposure	mr_keep.exposure	pval_origin.exposure	data_source.exposure	action	mr_keep	r2	F	P-value of age at recruitment
1	rs10909839	A	G	A	G	-0.18648	0.000167883	0.31	0.329761	FALSE	FALSE	FALSE	ieu-b-4957	1	2708430	9.89e-05	372617	0.0899995	Multiple myeloma || id:ieu-b-4957	Multiple myeloma	Multiple myeloma || ||	TRUE	0.034	14890	2708430	1	3.16e-08	ieu-a-1112	|| id:ieu-a-1112	TRUE	reported	igd	2	TRUE	0.0148767	30.082	0.351671
2	rs1111463	C	A	C	A	-1.377	-0.000403875	0.15	0.185757	FALSE	FALSE	FALSE	ieu-b-4957	6	31269926	0.000120135	372617	0.000769999	Multiple myeloma || id:ieu-b-4957	Multiple myeloma	Multiple myeloma || ||	TRUE	0.068	14890	31269926	6	2.21e-101	ieu-a-1112	|| id:ieu-a-1112	TRUE	reported	igd	2	TRUE	0.483513	410.062	0.0228665
3	rs114484678	C	T	C	T	-0.473747	-5.27e-05	0.04	0.041953	FALSE	FALSE	FALSE	ieu-b-4957	6	32215057	0.000232193	372617	0.82	Multiple myeloma || id:ieu-b-4957	Multiple myeloma	Multiple myeloma || ||	TRUE	0.087	14890	32215057	6	1.18e-08	ieu-a-1112	|| id:ieu-a-1112	TRUE	reported	igd	2	TRUE	0.0172367	29.652	0.346106
4	rs13119723	G	A	G	A	-0.27079	-0.000310438	0.16	0.174672	FALSE	FALSE	FALSE	ieu-b-4957	4	123218313	0.000122539	372617	0.0109999	Multiple myeloma || id:ieu-b-4957	Multiple myeloma	Multiple myeloma || ||	TRUE	0.044	14890	123218313	4	2.22e-10	ieu-a-1112	|| id:ieu-a-1112	TRUE	reported	igd	2	TRUE	0.0197104	37.8756	0.299808
5	rs139010734	T	C	T	C	3.35536	2.37e-05	0.02	0.022863	FALSE	FALSE	FALSE	ieu-b-4957	6	31974014	0.000343712	372617	0.95	Multiple myeloma || id:ieu-b-4957	Multiple myeloma	Multiple myeloma || ||	TRUE	0.14	14890	31974014	6	1.98e-154	ieu-a-1112	|| id:ieu-a-1112	TRUE	reported	igd	2	TRUE	0.441331	574.41	NA
6	rs140323264	C	T	C	T	0.618962	0.000407945	0.04	0.031026	FALSE	FALSE	FALSE	ieu-b-4957	6	31973462	0.000299603	372617	0.17	Multiple myeloma || id:ieu-b-4957	Multiple myeloma	Multiple myeloma || ||	TRUE	0.078	14890	31973462	6	1.34e-16	ieu-a-1112	|| id:ieu-a-1112	TRUE	reported	igd	2	TRUE	0.0294232	62.9707	NA
7	rs231389	T	C	T	C	-0.206201	5.97e-05	0.75	0.767995	FALSE	FALSE	FALSE	ieu-b-4957	2	204634730	0.00011052	372617	0.59	Multiple myeloma || id:ieu-b-4957	Multiple myeloma	Multiple myeloma || ||	TRUE	0.036	14890	204634730	2	4.42e-09	ieu-a-1112	|| id:ieu-a-1112	TRUE	reported	igd	2	TRUE	0.0159446	32.8078	0.747889
8	rs3095227	G	A	G	A	0.229523	-9.03e-05	0.76	0.735673	FALSE	FALSE	FALSE	ieu-b-4957	6	31491000	0.000105325	372617	0.39	Multiple myeloma || id:ieu-b-4957	Multiple myeloma	Multiple myeloma || ||	TRUE	0.035	14890	31491000	6	3.58e-11	ieu-a-1112	|| id:ieu-a-1112	TRUE	reported	igd	2	TRUE	0.019218	43.0047	0.75439
9	rs3131781	G	A	G	A	1.06953	3.01e-05	0.14	0.147683	FALSE	FALSE	FALSE	ieu-b-4957	6	30977680	0.000131234	372617	0.82	Multiple myeloma || id:ieu-b-4957	Multiple myeloma	Multiple myeloma || ||	TRUE	0.037	14890	30937732	6	1e-200	ieu-a-1112	|| id:ieu-a-1112	TRUE	reported	igd	2	TRUE	0.27545	835.569	0.184553
10	rs313839	G	C	G	C	-0.279146	-2.89e-05	0.16	0.160778	FALSE	TRUE	FALSE	ieu-b-4957	19	47221557	0.00012681	372617	0.82	Multiple myeloma || id:ieu-b-4957	Multiple myeloma	Multiple myeloma || ||	TRUE	0.051	14890	47221557	19	2.12e-08	ieu-a-1112	|| id:ieu-a-1112	TRUE	reported	igd	2	TRUE	0.0209456	29.9587	0.169698
11	rs3184504	C	T	C	T	-0.18648	5.49e-05	0.5	0.516393	FALSE	FALSE	FALSE	ieu-b-4957	12	111884608	9.3e-05	372617	0.56	Multiple myeloma || id:ieu-b-4957	Multiple myeloma	Multiple myeloma || ||	TRUE	0.03	14890	111884608	12	5.05e-10	ieu-a-1112	|| id:ieu-a-1112	TRUE	reported	igd	2	TRUE	0.0173874	38.6387	0.0612421
12	rs34645399	G	A	G	A	0.746688	0.000198242	0.08	0.051389	FALSE	FALSE	FALSE	ieu-b-4957	6	32590162	0.000210637	372617	0.35	Multiple myeloma || id:ieu-b-4957	Multiple myeloma	Multiple myeloma || ||	TRUE	0.047	14890	32589169	6	1.63e-59	ieu-a-1112	|| id:ieu-a-1112	TRUE	reported	igd	2	TRUE	0.0820703	252.396	0.772625
13	rs4147359	A	G	A	G	0.216723	-0.000124714	0.36	0.342973	FALSE	FALSE	FALSE	ieu-b-4957	10	6108439	9.83e-05	372617	0.2	Multiple myeloma || id:ieu-b-4957	Multiple myeloma	Multiple myeloma || ||	TRUE	0.03	14890	6108439	10	4.06e-13	ieu-a-1112	|| id:ieu-a-1112	TRUE	reported	igd	2	TRUE	0.0216433	52.1876	0.762539
14	rs428947	A	G	A	G	-0.632335	-4.29e-05	0.05	0.077237	FALSE	FALSE	FALSE	ieu-b-4957	6	32195786	0.000174579	372617	0.81	Multiple myeloma || id:ieu-b-4957	Multiple myeloma	Multiple myeloma || ||	TRUE	0.079	14890	32195786	6	5.62e-17	ieu-a-1112	|| id:ieu-a-1112	TRUE	reported	igd	2	TRUE	0.0379855	64.0679	0.206024
15	rs453098	A	G	A	G	-0.3379	-5.1e-05	0.07	0.061002	FALSE	FALSE	FALSE	ieu-b-4957	6	31691657	0.000194344	372617	0.79	Multiple myeloma || id:ieu-b-4957	Multiple myeloma	Multiple myeloma || ||	TRUE	0.064	14890	31691657	6	4.71e-08	ieu-a-1112	|| id:ieu-a-1112	TRUE	reported	igd	2	TRUE	0.0148658	27.8751	0.863452
16	rs4817988	A	G	A	G	-0.314811	-8.97e-05	0.27	0.272536	FALSE	FALSE	FALSE	ieu-b-4957	21	40468838	0.000105007	372617	0.39	Multiple myeloma || id:ieu-b-4957	Multiple myeloma	Multiple myeloma || ||	TRUE	0.041	14890	40468838	21	4.2e-15	ieu-a-1112	|| id:ieu-a-1112	TRUE	reported	igd	2	TRUE	0.0390676	58.9566	0.504686
17	rs59377618	C	T	C	T	-0.303063	-7.36e-05	0.11	0.107267	FALSE	FALSE	FALSE	ieu-b-4957	6	32788137	0.000150257	372617	0.62	Multiple myeloma || id:ieu-b-4957	Multiple myeloma	Multiple myeloma || ||	TRUE	0.05	14890	32788137	6	4.39e-10	ieu-a-1112	|| id:ieu-a-1112	TRUE	reported	igd	2	TRUE	0.0179837	36.7389	0.0398832
18	rs62398260	A	C	A	C	-0.445967	-0.000322729	0.09	0.07949	FALSE	FALSE	FALSE	ieu-b-4957	6	31356234	0.000172314	372617	0.061	Multiple myeloma || id:ieu-b-4957	Multiple myeloma	Multiple myeloma || ||	TRUE	0.057	14890	31356234	6	1.03e-15	ieu-a-1112	|| id:ieu-a-1112	TRUE	reported	igd	2	TRUE	0.0325776	61.2147	0.898497
19	rs687308	T	C	T	C	-0.624333	-0.000177677	0.14	0.18964	FALSE	FALSE	FALSE	ieu-b-4957	6	32567256	0.000118823	372617	0.13	Multiple myeloma || id:ieu-b-4957	Multiple myeloma	Multiple myeloma || ||	TRUE	0.049	14890	32567256	6	2.44e-39	ieu-a-1112	|| id:ieu-a-1112	TRUE	reported	igd	2	TRUE	0.0938618	162.346	0.91261
20	rs725613	G	T	G	T	-0.198031	-8.9e-05	0.35	0.356223	FALSE	FALSE	FALSE	ieu-b-4957	16	11169683	9.72e-05	372617	0.36	Multiple myeloma || id:ieu-b-4957	Multiple myeloma	Multiple myeloma || ||	TRUE	0.033	14890	11169683	16	5.5e-10	ieu-a-1112	|| id:ieu-a-1112	TRUE	reported	igd	2	TRUE	0.0178434	36.0113	0.864596
21	rs72837826	T	G	T	G	0.303801	-9.77e-05	0.11	0.102147	FALSE	FALSE	FALSE	ieu-b-4957	2	111933001	0.000153944	372617	0.53	Multiple myeloma || id:ieu-b-4957	Multiple myeloma	Multiple myeloma || ||	TRUE	0.051	14890	111933001	2	1.26e-09	ieu-a-1112	|| id:ieu-a-1112	TRUE	reported	igd	2	TRUE	0.0180714	35.4844	0.645364
22	rs80060485	C	T	C	T	0.345715	0.00022272	0.07	0.062807	FALSE	FALSE	FALSE	ieu-b-4957	3	71153890	0.000198473	372617	0.26	Multiple myeloma || id:ieu-b-4957	Multiple myeloma	Multiple myeloma || ||	TRUE	0.062	14890	71153890	3	8.54e-09	ieu-a-1112	|| id:ieu-a-1112	TRUE	reported	igd	2	TRUE	0.0155614	31.0923	0.213967
23	rs9461273	A	G	A	G	-0.231112	5.35e-05	0.42	0.436463	FALSE	FALSE	FALSE	ieu-b-4957	6	26584526	9.38e-05	372617	0.57	Multiple myeloma || id:ieu-b-4957	Multiple myeloma	Multiple myeloma || ||	TRUE	0.03	14890	26584526	6	3.92e-15	ieu-a-1112	|| id:ieu-a-1112	TRUE	reported	igd	2	TRUE	0.0260227	59.3475	0.666306
24	rs9858213	T	G	T	G	0.283674	0.000106395	0.3	0.292378	FALSE	FALSE	FALSE	ieu-b-4957	3	49731861	0.000102279	372617	0.3	Multiple myeloma || id:ieu-b-4957	Multiple myeloma	Multiple myeloma || ||	TRUE	0.031	14890	49731861	3	2.43e-20	ieu-a-1112	|| id:ieu-a-1112	TRUE	reported	igd	2	TRUE	0.0337978	83.7367	0.0644793

## Sheet: pbc.dat
	SNP	effect_allele.exposure	other_allele.exposure	effect_allele.outcome	other_allele.outcome	beta.exposure	beta.outcome	eaf.exposure	eaf.outcome	remove	palindromic	ambiguous	id.outcome	chr	pos	se.outcome	samplesize.outcome	pval.outcome	outcome	originalname.outcome	outcome.deprecated	mr_keep.outcome	samplesize.exposure	pval.exposure	se.exposure	chr.exposure	pos.exposure	id.exposure	exposure	mr_keep.exposure	pval_origin.exposure	data_source.exposure	action	mr_keep	r2	F	P-value of age at recruitment
1	rs1014486	C	T	C	T	0.198851	-4.74e-05	NA	0.434435	FALSE	FALSE	FALSE	ieu-b-4957	3	159691112	9.44e-05	372617	0.62	Multiple myeloma || id:ieu-b-4957	Multiple myeloma	Multiple myeloma || ||	TRUE	11375	1.08e-10	0.0308009	3	159691112	ebi-a-GCST005581	|| id:ebi-a-GCST005581	TRUE	reported	igd	2	TRUE	NA	41.6801	0.276273
2	rs10931468	A	C	A	C	0.319907	-1.36e-05	NA	0.133444	FALSE	FALSE	FALSE	ieu-b-4957	2	191538562	0.000136362	372617	0.92	Multiple myeloma || id:ieu-b-4957	Multiple myeloma	Multiple myeloma || ||	TRUE	11375	4.36e-14	0.0423732	2	191538562	ebi-a-GCST005581	|| id:ebi-a-GCST005581	TRUE	reported	igd	2	TRUE	NA	56.9987	0.161275
3	rs11064157	C	A	C	A	-0.201307	-0.000150687	NA	0.742578	FALSE	FALSE	FALSE	ieu-b-4957	12	6492649	0.000108147	372617	0.16	Multiple myeloma || id:ieu-b-4957	Multiple myeloma	Multiple myeloma || ||	TRUE	11375	5.31e-09	0.0344875	12	6492649	ebi-a-GCST005581	|| id:ebi-a-GCST005581	TRUE	reported	igd	2	TRUE	NA	34.0717	0.450305
4	rs11065979	T	C	T	C	0.183155	-4.56e-05	NA	0.439534	FALSE	FALSE	FALSE	ieu-b-4957	12	112059557	9.39e-05	372617	0.630001	Multiple myeloma || id:ieu-b-4957	Multiple myeloma	Multiple myeloma || ||	TRUE	11375	2.87e-09	0.0308406	12	112059557	ebi-a-GCST005581	|| id:ebi-a-GCST005581	TRUE	reported	igd	2	TRUE	NA	35.2689	0.0274524
5	rs11117431	G	A	G	A	-0.23471	0.000117867	NA	0.195554	FALSE	FALSE	FALSE	ieu-b-4957	16	86015316	0.000118518	372617	0.32	Multiple myeloma || id:ieu-b-4957	Multiple myeloma	Multiple myeloma || ||	TRUE	11375	9.88e-09	0.0409413	16	86015316	ebi-a-GCST005581	|| id:ebi-a-GCST005581	TRUE	reported	igd	2	TRUE	NA	32.8655	0.937462
6	rs12134279	T	C	T	C	0.248421	8.27e-05	NA	0.207819	FALSE	FALSE	FALSE	ieu-b-4957	1	197781198	0.000114546	372617	0.47	Multiple myeloma || id:ieu-b-4957	Multiple myeloma	Multiple myeloma || ||	TRUE	11375	3.97e-12	0.0358054	1	197781198	ebi-a-GCST005581	|| id:ebi-a-GCST005581	TRUE	reported	igd	2	TRUE	NA	48.1371	0.641332
7	rs12708715	T	C	T	C	-0.258253	-5.14e-07	NA	0.321262	FALSE	FALSE	FALSE	ieu-b-4957	16	11177824	9.97e-05	372617	1	Multiple myeloma || id:ieu-b-4957	Multiple myeloma	Multiple myeloma || ||	TRUE	11375	4.8e-14	0.0342637	16	11177824	ebi-a-GCST005581	|| id:ebi-a-GCST005581	TRUE	reported	igd	2	TRUE	NA	56.8097	0.843399
8	rs1646019	T	C	T	C	-0.275753	5.79e-06	NA	0.289717	FALSE	FALSE	FALSE	ieu-b-4957	16	11359680	0.000102533	372617	0.95	Multiple myeloma || id:ieu-b-4957	Multiple myeloma	Multiple myeloma || ||	TRUE	11375	6.72e-15	0.0353998	16	11359680	ebi-a-GCST005581	|| id:ebi-a-GCST005581	TRUE	reported	igd	2	TRUE	NA	60.6791	0.546385
9	rs17122453	A	G	A	G	-0.326839	-0.000139302	NA	0.211187	FALSE	FALSE	FALSE	ieu-b-4957	11	118683564	0.000114079	372617	0.22	Multiple myeloma || id:ieu-b-4957	Multiple myeloma	Multiple myeloma || ||	TRUE	11375	7.71e-16	0.0405574	11	118683564	ebi-a-GCST005581	|| id:ebi-a-GCST005581	TRUE	reported	igd	2	TRUE	NA	64.9423	0.546385
10	rs17564829	C	T	C	T	-0.223269	-9.58e-05	NA	0.22557	FALSE	FALSE	FALSE	ieu-b-4957	17	44006601	0.000111197	372617	0.39	Multiple myeloma || id:ieu-b-4957	Multiple myeloma	Multiple myeloma || ||	TRUE	11375	2.15e-09	0.0372972	17	44006601	ebi-a-GCST005581	|| id:ebi-a-GCST005581	TRUE	reported	igd	2	TRUE	NA	35.8348	0.228135
11	rs1800693	C	T	C	T	0.24059	-0.000117216	NA	0.396024	FALSE	FALSE	FALSE	ieu-b-4957	12	6446985	9.52e-05	372617	0.22	Multiple myeloma || id:ieu-b-4957	Multiple myeloma	Multiple myeloma || ||	TRUE	11375	1.18e-14	0.0311702	12	6440009	ebi-a-GCST005581	|| id:ebi-a-GCST005581	TRUE	reported	igd	2	TRUE	NA	59.5766	0.852218
12	rs2267407	A	G	A	G	0.259283	6.97e-06	NA	0.225823	FALSE	FALSE	FALSE	ieu-b-4957	22	39747050	0.00011115	372617	0.95	Multiple myeloma || id:ieu-b-4957	Multiple myeloma	Multiple myeloma || ||	TRUE	11375	1.29e-13	0.0350056	22	39747050	ebi-a-GCST005581	|| id:ebi-a-GCST005581	TRUE	reported	igd	2	TRUE	NA	54.8622	0.154604
13	rs2293370	A	G	A	G	-0.337293	-0.000207825	NA	0.190057	FALSE	FALSE	FALSE	ieu-b-4957	3	119219934	0.000118678	372617	0.08	Multiple myeloma || id:ieu-b-4957	Multiple myeloma	Multiple myeloma || ||	TRUE	11375	6.83e-16	0.0417781	3	119219934	ebi-a-GCST005581	|| id:ebi-a-GCST005581	TRUE	reported	igd	2	TRUE	NA	65.1804	0.00667006
14	rs2394173	T	C	T	C	0.287432	-4.05e-05	NA	0.312739	FALSE	FALSE	FALSE	ieu-b-4957	6	29773158	0.000100424	372617	0.69	Multiple myeloma || id:ieu-b-4957	Multiple myeloma	Multiple myeloma || ||	TRUE	11375	6.41e-19	0.0323516	6	29773158	ebi-a-GCST005581	|| id:ebi-a-GCST005581	TRUE	reported	igd	2	TRUE	NA	78.9367	0.654912
15	rs3135024	C	T	C	T	0.506818	-0.000168241	NA	0.239308	FALSE	FALSE	FALSE	ieu-b-4957	6	33047466	0.00010912	372617	0.12	Multiple myeloma || id:ieu-b-4957	Multiple myeloma	Multiple myeloma || ||	TRUE	11375	8.1e-51	0.0338025	6	33047466	ebi-a-GCST005581	|| id:ebi-a-GCST005581	TRUE	reported	igd	2	TRUE	NA	224.805	0.477567
16	rs34725611	G	A	G	A	-0.204935	2.2e-05	NA	0.287767	FALSE	FALSE	FALSE	ieu-b-4957	19	10477067	0.000102779	372617	0.83	Multiple myeloma || id:ieu-b-4957	Multiple myeloma	Multiple myeloma || ||	TRUE	11375	4.24e-09	0.0348862	19	10477067	ebi-a-GCST005581	|| id:ebi-a-GCST005581	TRUE	reported	igd	2	TRUE	NA	34.5084	0.289013
17	rs35188261	A	G	A	G	0.416735	2.01e-05	NA	0.112317	FALSE	FALSE	FALSE	ieu-b-4957	7	128683539	0.000147479	372617	0.89	Multiple myeloma || id:ieu-b-4957	Multiple myeloma	Multiple myeloma || ||	TRUE	11375	6.52e-22	0.0433154	7	128683539	ebi-a-GCST005581	|| id:ebi-a-GCST005581	TRUE	reported	igd	2	TRUE	NA	92.5625	0.89402
18	rs3998159	C	A	C	A	0.290428	-0.000149244	NA	0.103901	FALSE	FALSE	FALSE	ieu-b-4957	6	32682019	0.000152405	372617	0.33	Multiple myeloma || id:ieu-b-4957	Multiple myeloma	Multiple myeloma || ||	TRUE	11375	4.81e-10	0.046654	6	32682019	ebi-a-GCST005581	|| id:ebi-a-GCST005581	TRUE	reported	igd	2	TRUE	NA	38.7525	0.383793
19	rs522127	C	A	C	A	-0.308974	4.46e-05	NA	0.426307	FALSE	FALSE	FALSE	ieu-b-4957	3	159734668	9.41e-05	372617	0.64	Multiple myeloma || id:ieu-b-4957	Multiple myeloma	Multiple myeloma || ||	TRUE	11375	2.98e-22	0.0318494	3	159734668	ebi-a-GCST005581	|| id:ebi-a-GCST005581	TRUE	reported	igd	2	TRUE	NA	94.1112	0.383793
20	rs6871748	C	T	C	T	-0.263705	1.63e-05	NA	0.288609	FALSE	FALSE	FALSE	ieu-b-4957	5	35892037	0.000102968	372617	0.87	Multiple myeloma || id:ieu-b-4957	Multiple myeloma	Multiple myeloma || ||	TRUE	11375	2.26e-13	0.035965	5	35885982	ebi-a-GCST005581	|| id:ebi-a-GCST005581	TRUE	reported	igd	2	TRUE	NA	53.7621	0.0819898
21	rs6920338	T	C	T	C	0.470644	-0.000129251	NA	0.847517	FALSE	FALSE	FALSE	ieu-b-4957	6	32288089	0.000129355	372617	0.32	Multiple myeloma || id:ieu-b-4957	Multiple myeloma	Multiple myeloma || ||	TRUE	11375	1.11e-21	0.049201	6	32288089	ebi-a-GCST005581	|| id:ebi-a-GCST005581	TRUE	reported	igd	2	TRUE	NA	91.5034	0.90298
22	rs72678531	C	T	C	T	0.479954	-5.59e-05	NA	0.165579	FALSE	FALSE	FALSE	ieu-b-4957	1	67798445	0.000125257	372617	0.66	Multiple myeloma || id:ieu-b-4957	Multiple myeloma	Multiple myeloma || ||	TRUE	11375	2.47e-38	0.0370728	1	67798445	ebi-a-GCST005581	|| id:ebi-a-GCST005581	TRUE	reported	igd	2	TRUE	NA	167.606	0.585132
23	rs7665090	G	A	G	A	0.229162	0.000121845	NA	0.521305	FALSE	FALSE	FALSE	ieu-b-4957	4	103551603	9.31e-05	372617	0.19	Multiple myeloma || id:ieu-b-4957	Multiple myeloma	Multiple myeloma || ||	TRUE	11375	8.48e-14	0.0307076	4	103551603	ebi-a-GCST005581	|| id:ebi-a-GCST005581	TRUE	reported	igd	2	TRUE	NA	55.6921	0.37484
24	rs7775055	C	T	C	T	1.11317	-0.000217609	NA	0.022935	FALSE	FALSE	FALSE	ieu-b-4957	6	32659582	0.000310555	372617	0.48	Multiple myeloma || id:ieu-b-4957	Multiple myeloma	Multiple myeloma || ||	TRUE	11375	5.85e-50	0.0749024	6	32657916	ebi-a-GCST005581	|| id:ebi-a-GCST005581	TRUE	reported	igd	2	TRUE	NA	220.867	0.501363
25	rs8067378	G	A	G	A	0.232058	-0.000252204	NA	0.516188	FALSE	FALSE	FALSE	ieu-b-4957	17	38051348	9.32e-05	372617	0.00680002	Multiple myeloma || id:ieu-b-4957	Multiple myeloma	Multiple myeloma || ||	TRUE	11375	6.05e-14	0.0309124	17	38051348	ebi-a-GCST005581	|| id:ebi-a-GCST005581	TRUE	reported	igd	2	TRUE	NA	56.3544	0.176966
26	rs911263	T	C	T	C	0.227654	7.75e-05	NA	0.715758	FALSE	FALSE	FALSE	ieu-b-4957	14	68753593	0.000103106	372617	0.450001	Multiple myeloma || id:ieu-b-4957	Multiple myeloma	Multiple myeloma || ||	TRUE	11375	9.95e-11	0.0351986	14	68753593	ebi-a-GCST005581	|| id:ebi-a-GCST005581	TRUE	reported	igd	2	TRUE	NA	41.8311	0.860111
27	rs9295947	A	G	A	G	0.346423	-0.000120834	NA	0.119626	FALSE	FALSE	FALSE	ieu-b-4957	6	31019460	0.000144118	372617	0.4	Multiple myeloma || id:ieu-b-4957	Multiple myeloma	Multiple myeloma || ||	TRUE	11375	6.16e-16	0.0428413	6	31019460	ebi-a-GCST005581	|| id:ebi-a-GCST005581	TRUE	reported	igd	2	TRUE	NA	65.3865	0.885297

## Sheet: jia.dat.1
	SNP	effect_allele.exposure	other_allele.exposure	effect_allele.outcome	other_allele.outcome	beta.exposure	beta.outcome	eaf.exposure	eaf.outcome	remove	palindromic	ambiguous	id.outcome	chr	pos	se.outcome	samplesize.outcome	pval.outcome	outcome	originalname.outcome	outcome.deprecated	mr_keep.outcome	exposure	se.exposure	pval.exposure	mr_keep.exposure	pval_origin.exposure	id.exposure	data_source.exposure	action	mr_keep	r2	F	P-value of age at recruitment
1	rs112104961	G	T	G	T	-0.286469	-8.99e-06	0.1523	0.12555	FALSE	FALSE	FALSE	ieu-b-4957	6	33049881	0.000142196	372617	0.95	Multiple myeloma || id:ieu-b-4957	Multiple myeloma	Multiple myeloma || ||	TRUE	Juvenile idiopathic arthritis	0.0449544	1.86e-10	TRUE	reported	DpQwAN	textfile	2	TRUE	0.0211898	40.6079	0.144221
2	rs113274764	T	C	T	C	0.501645	0.000108745	0.0801	0.060761	FALSE	FALSE	FALSE	ieu-b-4957	6	31320397	0.000196086	372617	0.58	Multiple myeloma || id:ieu-b-4957	Multiple myeloma	Multiple myeloma || ||	TRUE	Juvenile idiopathic arthritis	0.057082	1.52e-18	TRUE	reported	DpQwAN	textfile	2	TRUE	0.0370848	77.2315	0.711852
3	rs114121446	G	A	G	A	-0.680034	-0.000232678	0.02458	0.028385	FALSE	FALSE	FALSE	ieu-b-4957	6	32687081	0.000293751	372617	0.43	Multiple myeloma || id:ieu-b-4957	Multiple myeloma	Multiple myeloma || ||	TRUE	Juvenile idiopathic arthritis	0.0979031	3.76e-12	TRUE	reported	DpQwAN	textfile	2	TRUE	0.0221751	48.2468	0.909816
4	rs114933571	G	A	G	A	4.23083	-7.03e-05	0.04568	0.022501	FALSE	FALSE	FALSE	ieu-b-4957	6	32593094	0.000314135	372617	0.82	Multiple myeloma || id:ieu-b-4957	Multiple myeloma	Multiple myeloma || ||	TRUE	Juvenile idiopathic arthritis	0.161739	7.9e-151	TRUE	reported	DpQwAN	textfile	2	TRUE	1.56063	684.261	NA
5	rs116234817	A	G	A	G	0.841743	0.000106348	0.05868	0.051627	FALSE	FALSE	FALSE	ieu-b-4957	6	31321364	0.00021037	372617	0.61	Multiple myeloma || id:ieu-b-4957	Multiple myeloma	Multiple myeloma || ||	TRUE	Juvenile idiopathic arthritis	0.0577451	3.94e-48	TRUE	reported	DpQwAN	textfile	2	TRUE	0.0782738	212.485	0.496374
6	rs11889341	T	C	T	C	0.220169	-1.75e-05	0.2193	0.224512	FALSE	FALSE	FALSE	ieu-b-4957	2	191943742	0.000111702	372617	0.88	Multiple myeloma || id:ieu-b-4957	Multiple myeloma	Multiple myeloma || ||	TRUE	Juvenile idiopathic arthritis	0.0345361	1.83e-10	TRUE	reported	DpQwAN	textfile	2	TRUE	0.0165984	40.6411	0.435988
7	rs12110785	C	T	C	T	0.496588	-0.000107166	0.151	0.119978	FALSE	FALSE	FALSE	ieu-b-4957	6	30997824	0.000143	372617	0.450001	Multiple myeloma || id:ieu-b-4957	Multiple myeloma	Multiple myeloma || ||	TRUE	Juvenile idiopathic arthritis	0.0426822	2.75e-31	TRUE	reported	DpQwAN	textfile	2	TRUE	0.0632277	135.363	0.867245
8	rs2517828	G	A	G	A	0.364507	-1.16e-06	0.3433	0.330165	FALSE	FALSE	FALSE	ieu-b-4957	6	29872774	0.000102808	372617	0.99	Multiple myeloma || id:ieu-b-4957	Multiple myeloma	Multiple myeloma || ||	TRUE	Juvenile idiopathic arthritis	0.0311784	1.42e-31	TRUE	reported	DpQwAN	textfile	2	TRUE	0.0599077	136.68	0.642041
9	rs2856680	G	C	G	C	-0.537581	-0.000148793	0.09476	0.112296	FALSE	TRUE	FALSE	ieu-b-4957	6	32655606	0.000147509	372617	0.31	Multiple myeloma || id:ieu-b-4957	Multiple myeloma	Multiple myeloma || ||	TRUE	Juvenile idiopathic arthritis	0.0498856	4.46e-27	TRUE	reported	DpQwAN	textfile	2	TRUE	0.04958	116.128	0.744627
10	rs3131059	C	T	C	T	0.162742	2.17e-05	0.3777	0.389888	FALSE	FALSE	FALSE	ieu-b-4957	6	30763004	9.54e-05	372617	0.82	Multiple myeloma || id:ieu-b-4957	Multiple myeloma	Multiple myeloma || ||	TRUE	Juvenile idiopathic arthritis	0.0295384	3.6e-08	TRUE	reported	DpQwAN	textfile	2	TRUE	0.0124502	30.3547	0.574382
11	rs3134963	C	T	C	T	0.395221	-0.000281506	0.85	0.851896	FALSE	FALSE	FALSE	ieu-b-4957	6	32102305	0.000130825	372617	0.0309999	Multiple myeloma || id:ieu-b-4957	Multiple myeloma	Multiple myeloma || ||	TRUE	Juvenile idiopathic arthritis	0.0425101	1.44e-20	TRUE	reported	DpQwAN	textfile	2	TRUE	0.0398309	86.4362	0.629513
12	rs34536443	C	G	C	G	-0.480232	-0.000137843	0.03924	0.045105	FALSE	TRUE	FALSE	ieu-b-4957	19	10463118	0.000231012	372617	0.55	Multiple myeloma || id:ieu-b-4957	Multiple myeloma	Multiple myeloma || ||	TRUE	Juvenile idiopathic arthritis	0.0803889	2.32e-09	TRUE	reported	DpQwAN	textfile	2	TRUE	0.0173891	35.687	0.374282
13	rs4766578*	A	T	A	T	-0.18411	6.69e-05	0.5636	0.503381	FALSE	TRUE	TRUE	ieu-b-4957	12	111904371	9.3e-05	372617	0.47	Multiple myeloma || id:ieu-b-4957	Multiple myeloma	Multiple myeloma || ||	TRUE	Juvenile idiopathic arthritis	0.0292375	3.03e-10	TRUE	reported	DpQwAN	textfile	2	FALSE	0.016674	39.6528	0.0896665
14	rs497523	C	T	C	T	-0.200448	0.000136212	0.3348	0.352092	FALSE	FALSE	FALSE	ieu-b-4957	16	28577931	9.77e-05	372617	0.16	Multiple myeloma || id:ieu-b-4957	Multiple myeloma	Multiple myeloma || ||	TRUE	Juvenile idiopathic arthritis	0.0346319	7.12e-09	TRUE	reported	DpQwAN	textfile	2	TRUE	0.0178966	33.5005	0.92876
15	rs6679677	A	C	A	C	0.362759	3.23e-05	0.1035	0.101061	FALSE	FALSE	FALSE	ieu-b-4957	1	114303808	0.000154218	372617	0.83	Multiple myeloma || id:ieu-b-4957	Multiple myeloma	Multiple myeloma || ||	TRUE	Juvenile idiopathic arthritis	0.0486786	9.18e-14	TRUE	reported	DpQwAN	textfile	2	TRUE	0.0244206	55.5342	0.0734548
16	rs74379225	G	A	G	A	0.551506	0.000196561	0.06947	0.055599	FALSE	FALSE	FALSE	ieu-b-4957	6	32606742	0.000209667	372617	0.35	Multiple myeloma || id:ieu-b-4957	Multiple myeloma	Multiple myeloma || ||	TRUE	Juvenile idiopathic arthritis	0.0758231	3.5e-13	TRUE	reported	DpQwAN	textfile	2	TRUE	0.039324	52.9051	0.677929
17	rs7731626	A	G	A	G	-0.254261	1.41e-05	0.3427	0.375609	FALSE	FALSE	FALSE	ieu-b-4957	5	55444683	9.61e-05	372617	0.88	Multiple myeloma || id:ieu-b-4957	Multiple myeloma	Multiple myeloma || ||	TRUE	Juvenile idiopathic arthritis	0.0345181	1.76e-13	TRUE	reported	DpQwAN	textfile	2	TRUE	0.0291251	54.2582	0.44517
18	rs8192591	T	C	T	C	-0.484707	5.63e-05	0.03106	0.038615	FALSE	FALSE	FALSE	ieu-b-4957	6	32185796	0.000241498	372617	0.82	Multiple myeloma || id:ieu-b-4957	Multiple myeloma	Multiple myeloma || ||	TRUE	Juvenile idiopathic arthritis	0.0783137	6.04e-10	TRUE	reported	DpQwAN	textfile	2	TRUE	0.0141412	38.3074	0.139262
19	rs9277625	T	C	T	C	0.575631	8.5e-05	0.1247	0.109821	FALSE	FALSE	FALSE	ieu-b-4957	6	33078476	0.000148959	372617	0.57	Multiple myeloma || id:ieu-b-4957	Multiple myeloma	Multiple myeloma || ||	TRUE	Juvenile idiopathic arthritis	0.0447975	8.65e-38	TRUE	reported	DpQwAN	textfile	2	TRUE	0.0723339	165.113	0.372954
20	rs9461778	G	A	G	A	1.53823	0.000118403	0.0713	0.062099	FALSE	FALSE	FALSE	ieu-b-4957	6	32578352	0.000200253	372617	0.55	Multiple myeloma || id:ieu-b-4957	Multiple myeloma	Multiple myeloma || ||	TRUE	Juvenile idiopathic arthritis	0.0922546	2.04e-62	TRUE	reported	DpQwAN	textfile	2	TRUE	0.313356	278.014	0.996905
21	rs9960807	G	A	G	A	0.261107	-0.000151469	0.1335	0.132163	FALSE	FALSE	FALSE	ieu-b-4957	18	12770851	0.000138378	372617	0.27	Multiple myeloma || id:ieu-b-4957	Multiple myeloma	Multiple myeloma || ||	TRUE	Juvenile idiopathic arthritis	0.0432549	1.58e-09	TRUE	reported	DpQwAN	textfile	2	TRUE	0.0157731	36.439	0.23036
	*:SNP is significantly associated with BMI

[truncated: 1 more sheets: jia.dat.2]
