# Supplementary material for: The casual relationship between autoimmune diseases and multiple myeloma: a Mendelian randomization study
Source: Clin Exp Med. 2024 Apr 2;24(1):65. doi: 10.1007/s10238-024-01327-x (PMC10987346; doi:10.1007/s10238-024-01327-x)
Supplement: Supplementary file 3 — Supplementary file3 (XLSX 23 kb) [file 10238_2024_1327_MOESM3_ESM.xlsx]

## Sheet: Overview
supplementary Table2	MR analysis results of the causal relationship between eight autoimmune diseases and MM.
dia.result.1	MR analysis results of the causal relationship between type 1 diabetes mellitus and MM before excluding BMI-related SNPs.
dia.result.2	MR analysis results of the causal relationship between type 1 diabetes mellitus and MM after excluding BMI-related SNPs.
ra.result	MR analysis results of the causal relationship between rheumatoid arthritis and MM.
sle.result	MR analysis results of the causal relationship between systemic lupus erythematosus and MM.
pso.result	MR analysis results of the causal relationship between psoriasis and MM.
msc.result	MR analysis results of the causal relationship between multiple sclerosis and MM.
psc.result	MR analysis results of the causal relationship between primary sclerosing cholangitis and MM.
pbc.result	MR analysis results of the causal relationship between primary biliary cirrhosis and MM.
jia.result.1	MR analysis results of the causal relationship between juvenile idiopathic arthritis and MM before excluding BMI-related SNPs.
jia.result.2	MR analysis results of the causal relationship between juvenile idiopathic arthritis and MM after excluding BMI-related SNPs.

## Sheet: dia.result.1
	id.exposure	id.outcome	outcome	exposure	method	nsnp	b	se	pval	lo_ci	up_ci	or	or_lci95	or_uci95
1	ebi-a-GCST005536	ieu-b-4957	Multiple myeloma || id:ieu-b-4957	|| id:ebi-a-GCST005536	MR Egger	37	7.41648e-05	0.000151043	0.626479	-0.00022188	0.00037021	1.00007	0.999778	1.00037
2	ebi-a-GCST005536	ieu-b-4957	Multiple myeloma || id:ieu-b-4957	|| id:ebi-a-GCST005536	Weighted median	37	9.17557e-05	0.000126907	0.46967	-0.000156982	0.000340493	1.00009	0.999843	1.00034
3	ebi-a-GCST005536	ieu-b-4957	Multiple myeloma || id:ieu-b-4957	|| id:ebi-a-GCST005536	Inverse variance weighted	37	4.6353e-05	8.29797e-05	0.576431	-0.000116287	0.000208993	1.00005	0.999884	1.00021
4	ebi-a-GCST005536	ieu-b-4957	Multiple myeloma || id:ieu-b-4957	|| id:ebi-a-GCST005536	Simple mode	37	-6.42299e-06	0.00020922	0.975679	-0.000416495	0.000403649	0.999994	0.999584	1.0004
5	ebi-a-GCST005536	ieu-b-4957	Multiple myeloma || id:ieu-b-4957	|| id:ebi-a-GCST005536	Weighted mode	37	5.22685e-05	0.000112605	0.645317	-0.000168438	0.000272975	1.00005	0.999832	1.00027

## Sheet: dia.result.2
	id.exposure	id.outcome	outcome	exposure	method	nsnp	b	se	pval	lo_ci	up_ci	or	or_lci95	or_uci95
1	ebi-a-GCST005581	ieu-b-4957	Multiple myeloma || id:ieu-b-4957	|| id:ebi-a-GCST005581	MR Egger	27	-0.000256436	0.000211565	0.23681	-0.000671104	0.000158232	0.999744	0.999329	1.00016
2	ebi-a-GCST005581	ieu-b-4957	Multiple myeloma || id:ieu-b-4957	|| id:ebi-a-GCST005581	Weighted median	27	-0.000135182	0.000100711	0.179508	-0.000332575	6.22e-05	0.999865	0.999667	1.00006
3	ebi-a-GCST005581	ieu-b-4957	Multiple myeloma || id:ieu-b-4957	|| id:ebi-a-GCST005581	Inverse variance weighted	27	-8.51e-05	7.1e-05	0.231024	-0.000224233	5.41e-05	0.999915	0.999776	1.00005
4	ebi-a-GCST005581	ieu-b-4957	Multiple myeloma || id:ieu-b-4957	|| id:ebi-a-GCST005581	Simple mode	27	-0.000117196	0.000192052	0.547005	-0.000493618	0.000259225	0.999883	0.999507	1.00026
5	ebi-a-GCST005581	ieu-b-4957	Multiple myeloma || id:ieu-b-4957	|| id:ebi-a-GCST005581	Weighted mode	27	-0.000161716	0.000143457	0.269922	-0.000442891	0.00011946	0.999838	0.999557	1.00012

## Sheet: ra.result
	id.exposure	id.outcome	outcome	exposure	method	nsnp	b	se	pval	lo_ci	up_ci	or	or_lci95	or_uci95
1	bbj-a-74	ieu-b-4957	Multiple myeloma || id:ieu-b-4957	|| id:bbj-a-74	MR Egger	71	-0.000126685	9.19142e-05	0.172565	-0.000306837	5.34669e-05	0.999873	0.999693	1.00005
2	bbj-a-74	ieu-b-4957	Multiple myeloma || id:ieu-b-4957	|| id:bbj-a-74	Weighted median	71	-0.000133171	8.64185e-05	0.123317	-0.000302551	3.62094e-05	0.999867	0.999697	1.00004
3	bbj-a-74	ieu-b-4957	Multiple myeloma || id:ieu-b-4957	|| id:bbj-a-74	Inverse variance weighted	71	-0.000132759	6.31543e-05	0.0355414	-0.000256541	-8.9765e-06	0.999867	0.999743	0.999991
4	bbj-a-74	ieu-b-4957	Multiple myeloma || id:ieu-b-4957	|| id:bbj-a-74	Simple mode	71	-0.000171331	0.000170348	0.317988	-0.000505212	0.00016255	0.999829	0.999495	1.00016
5	bbj-a-74	ieu-b-4957	Multiple myeloma || id:ieu-b-4957	|| id:bbj-a-74	Weighted mode	71	-0.00012923	7.10882e-05	0.0733616	-0.000268563	1.01031e-05	0.999871	0.999731	1.00001

## Sheet: sle.result
	id.exposure	id.outcome	outcome	exposure	method	nsnp	b	se	pval	lo_ci	up_ci	or	or_lci95	or_uci95
1	ebi-a-GCST003156	ieu-b-4957	Multiple myeloma || id:ieu-b-4957	|| id:ebi-a-GCST003156	MR Egger	52	3.039e-05	0.000103353	0.769943	-0.000172181	0.000232961	1.00003	0.999828	1.00023
2	ebi-a-GCST003156	ieu-b-4957	Multiple myeloma || id:ieu-b-4957	|| id:ebi-a-GCST003156	Weighted median	52	4.70329e-06	7.35396e-05	0.949005	-0.000139434	0.000148841	1	0.999861	1.00015
3	ebi-a-GCST003156	ieu-b-4957	Multiple myeloma || id:ieu-b-4957	|| id:ebi-a-GCST003156	Inverse variance weighted	52	1.37884e-07	4.85612e-05	0.997735	-9.50421e-05	9.53179e-05	1	0.999905	1.0001
4	ebi-a-GCST003156	ieu-b-4957	Multiple myeloma || id:ieu-b-4957	|| id:ebi-a-GCST003156	Simple mode	52	1.09761e-05	0.000141261	0.93837	-0.000265895	0.000287847	1.00001	0.999734	1.00029
5	ebi-a-GCST003156	ieu-b-4957	Multiple myeloma || id:ieu-b-4957	|| id:ebi-a-GCST003156	Weighted mode	52	-2.9801e-06	8.97601e-05	0.973644	-0.00017891	0.00017295	0.999997	0.999821	1.00017

## Sheet: pso.result
	id.exposure	id.outcome	outcome	exposure	method	nsnp	b	se	pval	lo_ci	up_ci	or	or_lci95	or_uci95
1	ebi-a-GCST005527	ieu-b-4957	Multiple myeloma || id:ieu-b-4957	|| id:ebi-a-GCST005527	MR Egger	57	6.43838e-06	2.40117e-05	0.789598	-4.06245e-05	5.35013e-05	1.00001	0.999959	1.00005
2	ebi-a-GCST005527	ieu-b-4957	Multiple myeloma || id:ieu-b-4957	|| id:ebi-a-GCST005527	Weighted median	57	1.44982e-05	2.89653e-05	0.616696	-4.22738e-05	7.12703e-05	1.00001	0.999958	1.00007
3	ebi-a-GCST005527	ieu-b-4957	Multiple myeloma || id:ieu-b-4957	|| id:ebi-a-GCST005527	Inverse variance weighted	57	-4.4385e-06	1.96531e-05	0.821324	-4.29585e-05	3.40815e-05	0.999996	0.999957	1.00003
4	ebi-a-GCST005527	ieu-b-4957	Multiple myeloma || id:ieu-b-4957	|| id:ebi-a-GCST005527	Simple mode	57	-2.4393e-05	4.59178e-05	0.597358	-0.000114392	6.56058e-05	0.999976	0.999886	1.00007
5	ebi-a-GCST005527	ieu-b-4957	Multiple myeloma || id:ieu-b-4957	|| id:ebi-a-GCST005527	Weighted mode	57	2.15059e-06	2.67008e-05	0.936092	-5.0183e-05	5.44842e-05	1	0.99995	1.00005

## Sheet: msc.result
	id.exposure	id.outcome	outcome	exposure	method	nsnp	b	se	pval	lo_ci	up_ci	or	or_lci95	or_uci95
1	ieu-b-18	ieu-b-4957	Multiple myeloma || id:ieu-b-4957	|| id:ieu-b-18	MR Egger	81	3.00105e-05	4.32446e-05	0.489736	-5.47489e-05	0.00011477	1.00003	0.999945	1.00011
2	ieu-b-18	ieu-b-4957	Multiple myeloma || id:ieu-b-4957	|| id:ieu-b-18	Weighted median	81	8.94054e-06	4.27985e-05	0.834528	-7.49446e-05	9.28257e-05	1.00001	0.999925	1.00009
3	ieu-b-18	ieu-b-4957	Multiple myeloma || id:ieu-b-4957	|| id:ieu-b-18	Inverse variance weighted	81	6.01017e-05	3.56693e-05	0.0919944	-9.81014e-06	0.000130014	1.00006	0.99999	1.00013
4	ieu-b-18	ieu-b-4957	Multiple myeloma || id:ieu-b-4957	|| id:ieu-b-18	Simple mode	81	0.000119112	0.000152053	0.43573	-0.000178912	0.000417135	1.00012	0.999821	1.00042
5	ieu-b-18	ieu-b-4957	Multiple myeloma || id:ieu-b-4957	|| id:ieu-b-18	Weighted mode	81	1.22329e-05	4.12518e-05	0.767584	-6.86206e-05	9.30865e-05	1.00001	0.999931	1.00009

## Sheet: psc.result
	id.exposure	id.outcome	outcome	exposure	method	nsnp	b	se	pval	lo_ci	up_ci	or	or_lci95	or_uci95
1	ieu-a-1112	ieu-b-4957	Multiple myeloma || id:ieu-b-4957	|| id:ieu-a-1112	MR Egger	24	0.000192996	7.66583e-05	0.0195978	4.27454e-05	0.000343246	1.00019	1.00004	1.00034
2	ieu-a-1112	ieu-b-4957	Multiple myeloma || id:ieu-b-4957	|| id:ieu-a-1112	Weighted median	24	0.000128769	7.40983e-05	0.0822444	-1.64639e-05	0.000274001	1.00013	0.999984	1.00027
3	ieu-a-1112	ieu-b-4957	Multiple myeloma || id:ieu-b-4957	|| id:ieu-a-1112	Inverse variance weighted	24	0.000151027	5.24307e-05	0.00397022	4.82634e-05	0.000253792	1.00015	1.00005	1.00025
4	ieu-a-1112	ieu-b-4957	Multiple myeloma || id:ieu-b-4957	|| id:ieu-a-1112	Simple mode	24	0.000195948	0.000134421	0.158438	-6.7517e-05	0.000459414	1.0002	0.999932	1.00046
5	ieu-a-1112	ieu-b-4957	Multiple myeloma || id:ieu-b-4957	|| id:ieu-a-1112	Weighted mode	24	0.000157926	6.82466e-05	0.0299479	2.41623e-05	0.000291689	1.00016	1.00002	1.00029

## Sheet: pbc.result
	id.exposure	id.outcome	outcome	exposure	method	nsnp	b	se	pval	lo_ci	up_ci	or	or_lci95	or_uci95
1	ebi-a-GCST005581	ieu-b-4957	Multiple myeloma || id:ieu-b-4957	|| id:ebi-a-GCST005581	MR Egger	27	-0.000256436	0.000211565	0.23681	-0.000671104	0.000158232	0.999744	0.999329	1.00016
2	ebi-a-GCST005581	ieu-b-4957	Multiple myeloma || id:ieu-b-4957	|| id:ebi-a-GCST005581	Weighted median	27	-0.000135182	0.000100711	0.179508	-0.000332575	6.2212e-05	0.999865	0.999667	1.00006
3	ebi-a-GCST005581	ieu-b-4957	Multiple myeloma || id:ieu-b-4957	|| id:ebi-a-GCST005581	Inverse variance weighted	27	-8.50516e-05	7.10109e-05	0.231024	-0.000224233	5.41298e-05	0.999915	0.999776	1.00005
4	ebi-a-GCST005581	ieu-b-4957	Multiple myeloma || id:ieu-b-4957	|| id:ebi-a-GCST005581	Simple mode	27	-0.000117196	0.000192052	0.547005	-0.000493618	0.000259225	0.999883	0.999507	1.00026
5	ebi-a-GCST005581	ieu-b-4957	Multiple myeloma || id:ieu-b-4957	|| id:ebi-a-GCST005581	Weighted mode	27	-0.000161716	0.000143457	0.269922	-0.000442891	0.00011946	0.999838	0.999557	1.00012

## Sheet: jia.result.1
	id.exposure	id.outcome	outcome	exposure	method	nsnp	b	se	pval	lo_ci	up_ci	or	or_lci95	or_uci95
1	DpQwAN	ieu-b-4957	Multiple myeloma || id:ieu-b-4957	Juvenile idiopathic arthritis	MR Egger	20	4.19871e-05	6.95068e-05	0.553334	-9.42463e-05	0.00017822	1.00004	0.999906	1.00018
2	DpQwAN	ieu-b-4957	Multiple myeloma || id:ieu-b-4957	Juvenile idiopathic arthritis	Weighted median	20	-9.13616e-06	6.53085e-05	0.888745	-0.000137141	0.000118868	0.999991	0.999863	1.00012
3	DpQwAN	ieu-b-4957	Multiple myeloma || id:ieu-b-4957	Juvenile idiopathic arthritis	Inverse variance weighted	20	5.74308e-06	5.15225e-05	0.911246	-9.52409e-05	0.000106727	1.00001	0.999905	1.00011
4	DpQwAN	ieu-b-4957	Multiple myeloma || id:ieu-b-4957	Juvenile idiopathic arthritis	Simple mode	20	6.94894e-05	0.000127788	0.592913	-0.000180976	0.000319954	1.00007	0.999819	1.00032
5	DpQwAN	ieu-b-4957	Multiple myeloma || id:ieu-b-4957	Juvenile idiopathic arthritis	Weighted mode	20	1.22623e-05	6.30654e-05	0.847897	-0.000111346	0.000135871	1.00001	0.999889	1.00014

[truncated: 1 more sheets: jia.result.2]
